# Supplementary material for: Decoding Microbial Responses to Ammonia Shock Loads in Biogas Reactors through Metagenomics and Metatranscriptomics
Source: Environ Sci Technol. 2023 Dec 19;58(1):591–602. doi: 10.1021/acs.est.3c07840 (PMC10785759; doi:10.1021/acs.est.3c07840)
Supplement: Supplementary file 2 — es3c07840_si_002.xlsx [file es3c07840_si_002.xlsx]

## Sheet: Description
Sheet Description
Table S1: Main biochemical characteristics of Inoculum and Feedstock
Table S2: TAN/FAN levels
Table S3: Mann-Whitney U teston log fold change of relative abundace before and after the two shocks for a subset of MAGs
Table S4: Statistical information about the Principal component analysis (PCA) biplot of MAGs abundance and physicochemical concentration
Table S5: Subset of environmental variables with best correlation to community data.
Table S6: Taxonomy classification, with completeness and contamination
Table S7: Relative bundance of MAGs
Table S8: Expression of genes for methanogenesis, carbon assimilation and energy conservation, with the outcome of differential expression analysis (log2FC and p-value)
Table S9: Expression of genes involved in ions transport and in the osmoprotectants biosynthesis, with the outcome of differential expression analysis (log2FC and p-value)

## Sheet: Table S1
Main biochemical characteristics of Inoculum and Feedstock
Parameter	Unit	Inoculum	Cattle manure
TS	g/L	65.22±0.62	55.45±0.90
VS	g/L	47.24±0.01	47.34±0.01
VS/TS	%	72.43	85.37
NH4	mg/L	4692.30±109.99	4233.45±90.98
Total VFA	mg/L	251.93 ± 16.62	623.40 ± 15.19
Acetate	mg/L	226.29 ± 13.74	499.65 ± 12.68
Propionate	mg/L	8.95 ± 1.19	46.98 ± 1.83
Iso-Butyrate	mg/L	8.54 ± 1.83	3.67 ± 0.07
Butyrate	mg/L	1.18 ± 0.29	48.86 ± 0.29
Iso-Valerate	mg/L	0.90 ± 0.04	16.58 ± 0.09
Valerate	mg/L	1.08 ± 0.02	2.03 ± 0.42
Hexanoate	mg/L	8.15 ± 1.58	5.64 ± 0.79
pH	-	7.53	8.18

## Sheet: Table S2
TAN/FAN values of the three bioreactors during the experimental period
Day	Reactor	TAN levels (g/L)	FAN levels (g/L)
110	AR1	1.49	0.061
	AR2	1.37	0.055
	AR3	1.42	0.065
121	AR1	1.47	0.062
	AR2	1.32	0.048
	AR3	1.31	0.048
123	AR1	2.45	0.101
	AR2	2.42	0.078
	AR3	2.42	0.081
153	AR1	1.59	0.053
	AR2	1.6	0.048
	AR3	1.58	0.049
181	AR1	1.15	0.051
	AR2	1.18	0.047
	AR3	1.19	0.053
195	AR1	5.72	0.22
	AR2	5.73	0.206
	AR3	5.94	1.187
217	AR1	3.35	0.157
	AR2	3.33	0.149
	AR3	3.25	0.148

## Sheet: Table S3
Mann-Whitney U test on logFC of the average relative abundace (CoverM v0.6.1) before and after the two shocks for a subset of MAGs
MAG_Name	Final_Name	RA_1st_before	RA_1st_after	logFC_I	p-value_I	RA_2nd_before	RA_2nd_after	logFC_II	p-value_II	logFC_III	p-value_III		LEGEND
MAXBIN_5sub	Methanoculleus bourgensis MX4	2.7413	2.64844	-0.014966	0.725364	3.11933	3.084	-0.005	0.562625	0.071	0.913727		I	1st_before vs 1st_after
METABAT1_236sub	Methanoculleus sp. MA7	1.474	1.39	-0.026	0.543418	1.496	1.386	-0.033	0.318984	0.032	0.971192		II	2nd_before vs 2nd_after
MAXBIN_81	Methanosarcina flavescens MX5	0.126	0.191	0.18	0.110693	0.401	0.411	0.011	0.84202	0.321	0.44823		III	1st_after vs 2nd_before
METABAT1_203	Methanothrix sp. MA6	0	0	-	-	0.242	0.133	-0.259266	0.0948392	-	-		RA	average relative abundance
MAXBIN_10	Cloacimonadaceae sp. MX139	15.453	15.127	-0.00927	0.827137	5.172	4.974	-0.016882	0.430844	-0.466	0.329537
MAXBIN_2	Endomicrobiaceae sp. MX312	7.415	7.339	-0.004511	0.901767	0.076	0.071	-0.02531	0.367249	-1.988	0.104146
MAXBIN_26sub	Aminivibrio sp. MX317	0.47	0.376	-0.097273	0.199925	1.044	1.322	0.102605	0.200096	0.444	0.294974
METABAT1_109sub	Desulfomonilia sp. MA190	0.974	0.888	-0.040191	0.430668	3.921	4.07	0.016285	0.931929	0.645	0.23337
METABAT1_113	Brooklawnia sp. MA197	0.24	0.637	0.423955	0.0857027	0.606	0.361	-0.22506	0.100604	-0.021	0.745169
METABAT1_244	Sphaerochaeta sp. MA336	1.357	1.258	-0.032947	0.476408	0.592	0.656	0.044408	0.556238	-0.327	0.44823
METABAT1_251	Sedimentibacter sp. MA91	1.099	1.166	0.025624	0.575357	0.626	0.757	0.082403	0.309853	-0.27	0.588031
METABAT2_163	Pelotomaculaceae sp. MB108	0.382	0.2	-0.280833	0.0910219	0.376	0.494	0.118555	0.171721	0.274	0.492623
METABAT2_483	Syntrophosphaera sp. MB180	1.099	0.92	-0.077234	0.254558	2.454	2.322	-0.023959	0.387766	0.426	0.329537
METABAT2_71	Bacteroidales sp. MB182	3.029	3.473	0.059422	0.29193	4.281	4.771	0.047029	0.531051	0.091	0.85671

## Sheet: Table S4
Statistical information about the PCA biplot of MAGs read count and physicochemical concentration of biochemical parameters
	Metagenomics			Metatranscriptomics
Importance of components	PC1	PC2	PC3	PC1	PC2	PC3
Eigenvalue Values	473.864	11.4428	8.08921	1081.35	44.8268	27.333
Proportion Explained	0.9604	0.02319	0.01639	0.9374	0.03886	0.0237
Cumulative Proportion	0.9604	0.98361	1	0.9374	0.9763	1
Vectors	PC1	PC2	p-value	PC1	PC2	p-value
Methane	-0.99912	0.04196	0.125	-0.99998	-0.00578	0.04167*
pH	0.9112	0.41197	0.79167	0.66819	-0.74399	0.5
Acetate	0.2187	-0.97579	1	0.04156	0.99914	0.41667
Propionate	0.67285	-0.73978	0.91667	0.37419	0.92735	0.625
Isobutyrate	-0.60411	-0.7969	0.5	-0.84874	0.52881	0.83333
Butyrate	-0.83868	-0.54462	0.54167	-0.89276	0.45054	0.79167
Iso-valerate	0.93112	0.36472	0.79167	0.54799	0.83648	0.04167*
Valerate	-0.75374	0.65717	0.79167	-0.42506	0.90516	0.16667
Hexanoate	-0.85459	-0.5193	0.04167*	-0.9939	-0.1103	0.625
TVFAs	0.18432	-0.98287	1	0.07949	0.99684	0.45833
Ammonium	0.91665	-0.39969	1	0.36384	0.93146	0.375
Signif. codes: 0 ‘***’ 0.001 ‘**’ 0.01 ‘*’ 0.05 ‘.’ 0.1 ‘ ’ 1

## Sheet: Table S5
Subset of environmental variables with best correlation to community data
Best Model Correlation	Metagenomics	Metatranscriptomics
Methane	0.94	0.88
Methane + pH	0.89	0.77
Methane + pH + Acetate + Propionate + Isobutyrate + Butyrate + Valerate + Ammonium	0.2	0.37
Methane + pH + Acetate + Propionate + Isobutyrate + Butyrate + Iso-valerate + Valerate + TVFAs	0.0286	0.2571
Methane + pH + Acetate + Propionate + Isobutyrate + Butyrate + Iso-valerate + Valerate + Hexanoate + TVFAs + Ammonium	-0.2	0.0286

## Sheet: Table S6
Taxonomy classification (GTDBTK v2.1.0), with completeness and contamination (Checkm2 v1.0.1), of the reconstructed MAGs
MAG_Name	Completeness	Contamination	Quality	Domain	Phylum	Class	Order	Family	Genus	Species	Final_Name
BINSANITY_0-20-2sub	98.67	0.24	HQ	Bacteria	Firmicutes	Bacilli					Bacilli sp. BS207
BINSANITY_0-22-0sub	94.48	4	HQ	Bacteria	Firmicutes	Bacilli					Bacilli sp. BS208
BINSANITY_8-2-1	93.95	1.09	HQ	Bacteria	Firmicutes_C	Negativicutes	Acidaminococcales	Acidaminococcaceae			Acidaminococcaceae sp. BS31
CONCOCT_114sub	97.16	1.7	HQ	Bacteria	Planctomycetota	Phycisphaerae	Sedimentisphaerales	Anaerohalosphaeraceae			Anaerohalosphaeraceae sp. CO298
CONCOCT_150sub	90.73	0.55	HQ	Bacteria	Firmicutes_A	Clostridia	Christensenellales				Christensenellales sp. CO36
CONCOCT_157	93.41	3.6	HQ	Bacteria	Latescibacterota						Latescibacterota sp. CO132
CONCOCT_193sub	98.28	0.98	HQ	Bacteria	Firmicutes_A	Clostridia	Christensenellales				Christensenellales sp. CO38
CONCOCT_195	95.75	0.76	HQ	Bacteria	Coprothermobacterota	Coprothermobacteria	Coprothermobacterales	Coprothermobacteraceae	Coprothermobacter	Coprothermobacter proteolyticus	Coprothermobacter proteolyticus CO300
CONCOCT_1sub	92.05	1.31	HQ	Bacteria	Spirochaetota	Spirochaetia	Sphaerochaetales	Sphaerochaetaceae			Sphaerochaetaceae sp. CO301
CONCOCT_200	97.58	0.04	HQ	Bacteria	Bacteroidota	Bacteroidia	Bacteroidales	Paludibacteraceae	Paludibacter		Paludibacter sp. CO134
CONCOCT_204sub	94.94	0	HQ	Bacteria	Firmicutes_A	Clostridia	Oscillospirales	Acutalibacteraceae			Acutalibacteraceae sp. CO39
CONCOCT_226	94.27	1.23	HQ	Bacteria	Firmicutes_A	Clostridia	Oscillospirales				Oscillospirales sp. CO41
CONCOCT_238	94.44	0.79	HQ	Bacteria	Riflebacteria	Ozemobacteria	Ozemobacterales	Ozemobacteraceae			Ozemobacteraceae sp. CO302
CONCOCT_241	95.37	4.51	HQ	Bacteria	Armatimonadota						Armatimonadota sp. CO218
CONCOCT_266sub	92.59	4.73	HQ	Bacteria	Armatimonadota						Armatimonadota sp. CO220
CONCOCT_272sub	100	3.9	HQ	Bacteria	Firmicutes	Bacilli	Erysipelotrichales	Coprobacillaceae	Erysipelatoclostridium	Erysipelatoclostridium ramosum	Erysipelatoclostridium ramosum CO222
CONCOCT_308	95.56	3.49	HQ	Archaea	Thermoplasmatota	Thermoplasmata	Methanomassiliicoccales	Methanomethylophilaceae			Methanomethylophilaceae sp. CO2
CONCOCT_362	98.25	1.54	HQ	Bacteria	Spirochaetota	Spirochaetia	Treponematales	Treponemataceae			Treponemataceae sp. CO306
CONCOCT_41sub	96.42	0.67	HQ	Bacteria	Firmicutes_A	Clostridia	Oscillospirales				Oscillospirales sp. CO50
CONCOCT_89sub	95.32	1.14	HQ	Bacteria	Spirochaetota	Spirochaetia	Sphaerochaetales	Sphaerochaetaceae	Sphaerochaeta		Sphaerochaeta sp. CO309
CONCOCT_96sub	98.67	0	HQ	Bacteria	Firmicutes	Bacilli	Acholeplasmatales				Acholeplasmatales sp. CO228
MAXBIN_1	94.37	1.19	HQ	Bacteria	Bacteroidota	Bacteroidia	Bacteroidales				Bacteroidales sp. MX138
MAXBIN_10	95.6	0	HQ	Bacteria	Cloacimonadota	Cloacimonadia	Cloacimonadales	Cloacimonadaceae			Cloacimonadaceae sp. MX139
MAXBIN_115sub	96.13	1.2	HQ	Bacteria	Spirochaetota	Spirochaetia	Sphaerochaetales	Sphaerochaetaceae			Sphaerochaetaceae sp. MX310
MAXBIN_127	94.36	3.3	HQ	Bacteria	Fibrobacterota	Chitinivibrionia	Chitinivibrionales	Chitinispirillaceae			Chitinispirillaceae sp. MX140
MAXBIN_128sub	95.38	0	HQ	Bacteria	Synergistota	Synergistia	Synergistales	Synergistaceae			Synergistaceae sp. MX311
MAXBIN_13	97.75	3.25	HQ	Bacteria	Firmicutes	Bacilli					Bacilli sp. MX229
MAXBIN_132sub	97.9	2.62	HQ	Bacteria	Firmicutes_A	Clostridia	Acetivibrionales				Acetivibrionales sp. MX54
MAXBIN_134sub	93.93	1.81	HQ	Bacteria	Firmicutes_A	Clostridia	Christensenellales				Christensenellales sp. MX55
MAXBIN_150	94.41	4.69	HQ	Bacteria	Firmicutes_A	Clostridia	Acetivibrionales				Acetivibrionales sp. MX56
MAXBIN_151sub	91.49	0	HQ	Bacteria	Firmicutes_A	Clostridia	Saccharofermentanales				Saccharofermentanales sp. MX57
MAXBIN_171	95.45	3.55	HQ	Bacteria	Bacteroidota	Bacteroidia	Bacteroidales	Dysgonomonadaceae	Proteiniphilum		Proteiniphilum sp. MX144
MAXBIN_176	93.96	0.02	HQ	Bacteria	Firmicutes_A	Clostridia	Oscillospirales				Oscillospirales sp. MX58
MAXBIN_179sub	95.63	2.84	HQ	Bacteria	Firmicutes_A	Clostridia	Saccharofermentanales				Saccharofermentanales sp. MX59
MAXBIN_181	98.39	1.21	HQ	Bacteria	Firmicutes_A	Clostridia	Caldicoprobacterales				Caldicoprobacterales sp. MX60
MAXBIN_196sub	93.17	2.96	HQ	Bacteria	Bacteroidota	Bacteroidia	Bacteroidales				Bacteroidales sp. MX145
MAXBIN_2	97.75	0	HQ	Bacteria	Elusimicrobiota	Endomicrobia	Endomicrobiales	Endomicrobiaceae			Endomicrobiaceae sp. MX312
MAXBIN_210sub	97.46	3.19	HQ	Bacteria	Synergistota	Synergistia	Synergistales	Aminobacteriaceae	Aminivibrio		Aminivibrio sp. MX313
MAXBIN_223	91.37	4.06	HQ	Bacteria	Firmicutes_A	Clostridia	Christensenellales				Christensenellales sp. MX62
MAXBIN_229sub	97.41	2.35	HQ	Bacteria	Firmicutes	Bacilli	Erysipelotrichales	Erysipelotrichaceae			Erysipelotrichaceae sp. MX235
MAXBIN_23	100	0	HQ	Bacteria	Synergistota	Synergistia	Synergistales	Thermovirgaceae			Thermovirgaceae sp. MX314
MAXBIN_25sub	96.33	2.17	HQ	Bacteria	Spirochaetota	Spirochaetia	Treponematales	Treponemataceae			Treponemataceae sp. MX315
MAXBIN_304	92.74	0	HQ	Bacteria	Bacteroidota	Bacteroidia	Bacteroidales				Bacteroidales sp. MX150
MAXBIN_312	95.37	4.73	HQ	Bacteria	Armatimonadota						Armatimonadota sp. MX238
MAXBIN_38	93.59	4.42	HQ	Bacteria	Firmicutes_B	Syntrophomonadia	Syntrophomonadales	Syntrophomonadaceae			Syntrophomonadaceae sp. MX64
MAXBIN_382	95.63	0.13	HQ	Bacteria	Firmicutes_A	Clostridia	Oscillospirales	Acutalibacteraceae			Acutalibacteraceae sp. MX65
MAXBIN_406	98.57	2.86	HQ	Bacteria	Bacteroidota	Bacteroidia	Bacteroidales	Salinivirgaceae			Salinivirgaceae sp. MX152
MAXBIN_450	94.65	1.61	HQ	Bacteria	Bacteroidota	Bacteroidia	Bacteroidales				Bacteroidales sp. MX153
MAXBIN_462	93.46	0.7	HQ	Bacteria	Firmicutes_A	Clostridia	Oscillospirales	Ruminococcaceae			Ruminococcaceae sp. MX67
MAXBIN_477sub	94.05	2.44	HQ	Bacteria	Bacteroidota	Bacteroidia	Bacteroidales				Bacteroidales sp. MX154
MAXBIN_487	91.04	1.58	HQ	Bacteria	Desulfobacterota	Desulfomonilia					Desulfomonilia sp. MX188
MAXBIN_509sub	98.85	0	HQ	Bacteria	Spirochaetota	Spirochaetia	Treponematales				Treponematales sp. MX322
MAXBIN_51	100	0	HQ	Bacteria	Synergistota	Synergistia	Synergistales	Thermovirgaceae			Thermovirgaceae sp. MX323
MAXBIN_518	97.33	1.33	HQ	Bacteria	Firmicutes	Bacilli					Bacilli sp. MX241
MAXBIN_556sub	99.33	0.34	HQ	Bacteria	Firmicutes_A	Clostridia	Lachnospirales	Lachnospiraceae	Frisingicoccus		Frisingicoccus sp. MX70
MAXBIN_560	93.33	0	HQ	Bacteria	Firmicutes	Bacilli					Bacilli sp. MX245
MAXBIN_62sub	93.5	3.41	HQ	Bacteria	Verrucomicrobiota	Kiritimatiellae					Kiritimatiellae sp. MX326
MAXBIN_7	94.94	0	HQ	Bacteria	Firmicutes_A	Clostridia	Christensenellales				Christensenellales sp. MX72
MAXBIN_81	97.88	1.31	HQ	Archaea	Halobacteriota	Methanosarcinia	Methanosarcinales	Methanosarcinaceae	Methanosarcina	Methanosarcina flavescens	Methanosarcina flavescens MX5
MAXBIN_83	96.43	3.1	HQ	Bacteria	Bacteroidota	Bacteroidia	Bacteroidales				Bacteroidales sp. MX157
MAXBIN_84	99.33	2	HQ	Bacteria	Firmicutes	Bacilli	Acholeplasmatales	Acholeplasmataceae			Acholeplasmataceae sp. MX247
METABAT1_103	95.37	0	HQ	Bacteria	Armatimonadota						Armatimonadota sp. MA248
METABAT1_113	97.57	3.33	HQ	Bacteria	Actinobacteriota	Actinomycetia	Propionibacteriales	Propionibacteriaceae	Brooklawnia		Brooklawnia sp. MA197
METABAT1_123	90.33	1.25	HQ	Bacteria	Actinobacteriota	Actinomycetia	Propionibacteriales	Propionibacteriaceae			Propionibacteriaceae sp. MA198
METABAT1_127sub	95.51	0.71	HQ	Bacteria	Firmicutes_A	Clostridia	Saccharofermentanales	Fastidiosipilaceae			Fastidiosipilaceae sp. MA74
METABAT1_132	97.62	3.33	HQ	Bacteria	Bacteroidota	Bacteroidia	Bacteroidales				Bacteroidales sp. MA159
METABAT1_141	93.28	2.42	HQ	Bacteria	Bacteroidota	Bacteroidia	Bacteroidales				Bacteroidales sp. MA160
METABAT1_146sub	98.92	1.08	HQ	Bacteria	Bacteroidota	Bacteroidia	Bacteroidales				Bacteroidales sp. MA161
METABAT1_147sub	98.86	0	HQ	Bacteria	Spirochaetota	Spirochaetia	Sphaerochaetales	Sphaerochaetaceae			Sphaerochaetaceae sp. MA329
METABAT1_151sub	93.1	3.45	HQ	Bacteria	Planctomycetota	Planctomycetia	Pirellulales	Thermoguttaceae			Thermoguttaceae sp. MA330
METABAT1_154sub	94.89	3.67	HQ	Bacteria	Firmicutes_G	Limnochordia					Limnochordia sp. MA249
METABAT1_158	95.97	3.14	HQ	Bacteria	Bacteroidota	Bacteroidia	Bacteroidales				Bacteroidales sp. MA162
METABAT1_16	94.51	1.65	HQ	Bacteria	Hydrogenedentota	Hydrogenedentia	Hydrogenedentiales				Hydrogenedentiales sp. MA331
METABAT1_160	93.01	2.04	HQ	Bacteria	Firmicutes_B	Syntrophomonadia	Syntrophomonadales	Syntrophomonadaceae			Syntrophomonadaceae sp. MA75
METABAT1_163	100	0.71	HQ	Bacteria	Firmicutes_A	Clostridia	Saccharofermentanales	Saccharofermentanaceae			Saccharofermentanaceae sp. MA76
METABAT1_166	100	0.97	HQ	Bacteria	Bacteroidota	Bacteroidia	Bacteroidales	Dysgonomonadaceae	Fermentimonas	Fermentimonas massiliensis	Fermentimonas massiliensis MA163
METABAT1_178	93.08	2.82	HQ	Bacteria	Firmicutes_G	Limnochordia					Limnochordia sp. MA251
METABAT1_184sub	94.33	2.13	HQ	Bacteria	Firmicutes_A	Clostridia	Peptostreptococcales	Anaerovoracaceae			Anaerovoracaceae sp. MA78
METABAT1_185sub	92.37	1.52	HQ	Bacteria	Bacteroidota	Bacteroidia	Bacteroidales				Bacteroidales sp. MA164
METABAT1_198	97.76	0.67	HQ	Bacteria	Firmicutes_A	Clostridia	Oscillospirales	Acutalibacteraceae			Acutalibacteraceae sp. MA80
METABAT1_199	94.58	1.06	HQ	Bacteria	Actinobacteriota	Actinomycetia	Actinomycetales	Actinomycetaceae			Actinomycetaceae sp. MA201
METABAT1_19sub	97.7	2.3	HQ	Bacteria	Planctomycetota	Planctomycetia	Pirellulales	Thermoguttaceae			Thermoguttaceae sp. MA332
METABAT1_202	93.55	2.28	HQ	Bacteria	Firmicutes_A	Clostridia	Lutisporales	Lutisporaceae			Lutisporaceae sp. MA81
METABAT1_203	98.04	0.65	HQ	Archaea	Halobacteriota	Methanosarcinia	Methanotrichales	Methanotrichaceae	Methanothrix		Methanothrix sp. MA6
METABAT1_205sub	92.58	0.94	HQ	Bacteria	Firmicutes_A	Clostridia	Christensenellales				Christensenellales sp. MA82
METABAT1_206	92.73	1.34	HQ	Bacteria	Firmicutes_A	Clostridia	Oscillospirales	Oscillospiraceae			Oscillospiraceae sp. MA83
METABAT1_208	100	0	HQ	Bacteria	Synergistota	Synergistia	Synergistales	Aminobacteriaceae			Aminobacteriaceae sp. MA333
METABAT1_213	91.72	0.34	HQ	Bacteria	Firmicutes_A	Clostridia	Lachnospirales	Lachnospiraceae	Mobilitalea		Mobilitalea sp. MA84
METABAT1_218sub	99.29	0	HQ	Bacteria	Firmicutes_A	Clostridia	Saccharofermentanales	Saccharofermentanaceae			Saccharofermentanaceae sp. MA85
METABAT1_219	96.5	2.8	HQ	Bacteria	Firmicutes_A						Firmicutes_A sp. MA86
METABAT1_223	97.26	2.09	HQ	Bacteria	Firmicutes_A	Clostridia					Clostridia sp. MA87
METABAT1_228	92.8	0.85	HQ	Bacteria	Firmicutes_D	Proteinivoracia					Proteinivoracia sp. MA88
METABAT1_243sub	94.3	0.67	HQ	Bacteria	Firmicutes_A	Clostridia	Oscillospirales	Acutalibacteraceae	Avimonas		Avimonas sp. MA89
METABAT1_251	90.33	0	HQ	Bacteria	Firmicutes_A	Clostridia	Tissierellales	Sedimentibacteraceae	Sedimentibacter		Sedimentibacter sp. MA91
METABAT1_253	91.13	1.61	HQ	Bacteria	Firmicutes_A	Clostridia	Lutisporales	Lutisporaceae			Lutisporaceae sp. MA92
METABAT1_255	92.53	4.02	HQ	Bacteria	Spirochaetota	Spirochaetia	Sphaerochaetales	Sphaerochaetaceae	Sphaerochaeta		Sphaerochaeta sp. MA337
METABAT1_258sub	94.5	1.61	HQ	Bacteria	Bacteroidota	Bacteroidia	Bacteroidales	Paludibacteraceae	Enterocola		Enterocola sp. MA166
METABAT1_272	97.87	0.73	HQ	Bacteria	Firmicutes_A	Clostridia	Peptostreptococcales	Anaerovoracaceae			Anaerovoracaceae sp. MA93
METABAT1_280	94.63	0.34	HQ	Bacteria	Firmicutes_A	Clostridia	Oscillospirales				Oscillospirales sp. MA94
METABAT1_28sub	96.62	3.58	HQ	Bacteria							Bacteria sp. MA364
METABAT1_296	91.92	3.67	HQ	Bacteria	Firmicutes_G						Firmicutes_G sp. MA255
METABAT1_301	97.92	2.17	HQ	Archaea	Thermoplasmatota	Thermoplasmata	Methanomassiliicoccales	Methanomassiliicoccaceae			Methanomassiliicoccaceae sp. MA8
METABAT1_311sub	96.64	3.36	HQ	Bacteria	Firmicutes_A	Clostridia	Oscillospirales	Acutalibacteraceae	Avimonas		Avimonas sp. MA96
METABAT1_317	90.2	1.04	HQ	Bacteria	Verrucomicrobiota	Kiritimatiellae					Kiritimatiellae sp. MA339
METABAT1_319	96.01	2.46	HQ	Bacteria	Firmicutes_A	Clostridia	Eubacteriales				Eubacteriales sp. MA97
METABAT1_31sub	93.94	2.69	HQ	Bacteria	Bacteroidota	Bacteroidia	Bacteroidales				Bacteroidales sp. MA169
METABAT1_320	92.37	0	HQ	Bacteria	Synergistota	Synergistia	Synergistales	Acetomicrobiaceae	Acetomicrobium		Acetomicrobium sp. MA340
METABAT1_324	90.78	0.98	HQ	Bacteria	Firmicutes_A	Clostridia	Peptostreptococcales	Acidaminobacteraceae			Acidaminobacteraceae sp. MA98
METABAT1_336sub	98.56	1.45	HQ	Bacteria	Firmicutes	Bacilli					Bacilli sp. MA256
METABAT1_346	92.24	0.8	HQ	Archaea	Methanobacteriota	Methanobacteria	Methanobacteriales	Methanothermobacteraceae	Methanothermobacter	Methanothermobacter wolfeii	Methanothermobacter wolfeii MA9
METABAT1_370	91.25	2.97	HQ	Bacteria	Chloroflexota	Dehalococcoidia	Dehalococcoidales				Dehalococcoidales sp. MA258
METABAT1_42	100	3.23	HQ	Bacteria	Hydrogenedentota	Hydrogenedentia	Hydrogenedentiales				Hydrogenedentiales sp. MA346
METABAT1_50	91.67	1.23	HQ	Bacteria	Armatimonadota						Armatimonadota sp. MA268
METABAT1_51sub	98.69	1.96	HQ	Archaea	Halobacteriota	Methanosarcinia	Methanosarcinales	Methanosarcinaceae	Methanosarcina	Methanosarcina mazei	Methanosarcina mazei MA13
METABAT1_78	91.18	3.43	HQ	Bacteria	Firmicutes_G						Firmicutes_G sp. MA270
METABAT1_79	96.3	2.93	HQ	Bacteria	Armatimonadota						Armatimonadota sp. MA271
METABAT1_87	98.92	1.61	HQ	Bacteria	Bacteroidota	Bacteroidia	Bacteroidales				Bacteroidales sp. MA170
METABAT1_98	95.16	1.61	HQ	Bacteria	Bacteroidota	Bacteroidia	Bacteroidales				Bacteroidales sp. MA171
METABAT2_127sub	96.45	1.63	HQ	Bacteria	Bacteroidota	Bacteroidia	Bacteroidales	Marinilabiliaceae	Geofilum		Geofilum sp. MB172
METABAT2_128sub	92.88	3.23	HQ	Bacteria	Firmicutes_A	Clostridia	Christensenellales				Christensenellales sp. MB104
METABAT2_130	90.59	0	HQ	Bacteria	Firmicutes_E						Firmicutes_E sp. MB273
METABAT2_131	93.45	3.22	HQ	Archaea	Methanobacteriota_B	Thermococci	Methanofastidiosales	Methanofastidiosaceae	Methanofastidiosum		Methanofastidiosum sp. MB14
METABAT2_134	95.55	4.3	HQ	Bacteria	Bacteroidota	Bacteroidia	Bacteroidales				Bacteroidales sp. MB174
METABAT2_136sub	95.1	3.76	HQ	Bacteria	Firmicutes_G						Firmicutes_G sp. MB274
METABAT2_140	94	0	HQ	Bacteria	Firmicutes	Bacilli	Acholeplasmatales	Acholeplasmataceae			Acholeplasmataceae sp. MB275
METABAT2_149	100	0.81	HQ	Bacteria	Bacteroidota	Bacteroidia	Bacteroidales				Bacteroidales sp. MB175
METABAT2_159	100	0.15	HQ	Bacteria	Synergistota	Synergistia	Synergistales	Aminobacteriaceae	Aminobacterium	Aminobacterium colombiense	Aminobacterium colombiense MB349
METABAT2_169	92.13	0.49	HQ	Bacteria	Firmicutes	Bacilli					Bacilli sp. MB276
METABAT2_16sub	94.89	2.34	HQ	Bacteria	Planctomycetota	Phycisphaerae	Sedimentisphaerales				Sedimentisphaerales sp. MB351
METABAT2_188	90.76	1.08	HQ	Bacteria	Chloroflexota	Dehalococcoidia	Dehalococcoidales				Dehalococcoidales sp. MB277
METABAT2_210	91.39	1.38	HQ	Bacteria	Verrucomicrobiota	Kiritimatiellae					Kiritimatiellae sp. MB352
METABAT2_226sub	94.44	2.16	HQ	Bacteria	Armatimonadota						Armatimonadota sp. MB279
METABAT2_229	98.6	0	HQ	Bacteria	Firmicutes_A	Clostridia	Christensenellales				Christensenellales sp. MB110
METABAT2_232	99.84	0.16	HQ	Bacteria	Thermotogota	Thermotogae	Petrotogales	Kosmotogaceae	Mesotoga		Mesotoga sp. MB353
METABAT2_24	95.4	1.71	HQ	Bacteria	Proteobacteria	Gammaproteobacteria	Burkholderiales	Neisseriaceae			Neisseriaceae sp. MB25
METABAT2_240sub	95.26	4.86	HQ	Bacteria	Actinobacteriota	Thermoleophilia					Thermoleophilia sp. MB203
METABAT2_243	97.31	0	HQ	Bacteria	Bacteroidota	Bacteroidia	Bacteroidales	Paludibacteraceae			Paludibacteraceae sp. MB176
METABAT2_26sub	98	2	HQ	Bacteria	Firmicutes	Bacilli					Bacilli sp. MB280
METABAT2_298sub	92.88	4.09	HQ	Bacteria	Firmicutes	Bacilli					Bacilli sp. MB281
METABAT2_299	95.56	3.86	HQ	Bacteria	Firmicutes_A	Clostridia	Christensenellales				Christensenellales sp. MB112
METABAT2_3	94.29	1.36	HQ	Bacteria	Firmicutes_B	Peptococcia					Peptococcia sp. MB113
METABAT2_305sub	100	0	HQ	Bacteria	Firmicutes	Bacilli	Acholeplasmatales				Acholeplasmatales sp. MB282
METABAT2_321sub	93.14	0.49	HQ	Bacteria	Firmicutes_G						Firmicutes_G sp. MB284
METABAT2_334	94.67	1.33	HQ	Bacteria	Firmicutes	Bacilli					Bacilli sp. MB285
METABAT2_342sub	99.45	0.55	HQ	Bacteria	Bacteroidota	Bacteroidia	Bacteroidales	Dysgonomonadaceae	Petrimonas	Petrimonas mucosa	Petrimonas mucosa MB177
METABAT2_374sub	93.15	3.46	HQ	Bacteria	Firmicutes_A	Clostridia	Christensenellales				Christensenellales sp. MB117
METABAT2_387	96.51	1.88	HQ	Bacteria	Actinobacteriota	Coriobacteriia	Coriobacteriales	Eggerthellaceae	Raoultibacter		Raoultibacter sp. MB204
METABAT2_390	95.75	2.35	HQ	Bacteria	Firmicutes_A	Clostridia	Oscillospirales	Acutalibacteraceae			Acutalibacteraceae sp. MB118
METABAT2_406sub	97.85	0.81	HQ	Bacteria	Bacteroidota	Bacteroidia	Bacteroidales				Bacteroidales sp. MB178
METABAT2_416	91.8	1.25	HQ	Bacteria	Actinobacteriota	Actinomycetia	Propionibacteriales	Propionibacteriaceae			Propionibacteriaceae sp. MB205
METABAT2_418	97.2	2.45	HQ	Bacteria	Firmicutes_A	Clostridia	Tissierellales	Peptoniphilaceae			Peptoniphilaceae sp. MB120
METABAT2_430	96.37	1.61	HQ	Archaea	Thermoplasmatota	Thermoplasmata	Methanomassiliicoccales	Methanomethylophilaceae			Methanomethylophilaceae sp. MB15
METABAT2_448	98.6	0.7	HQ	Bacteria	Firmicutes_A	Clostridia	Acetivibrionales				Acetivibrionales sp. MB123
METABAT2_459sub	98.23	2.86	HQ	Bacteria	Firmicutes_A	Clostridia	Saccharofermentanales				Saccharofermentanales sp. MB124
METABAT2_461sub	95.76	1.13	HQ	Bacteria	Firmicutes_G	Limnochordia					Limnochordia sp. MB290
METABAT2_470	95.15	4.23	HQ	Bacteria	Firmicutes_B	Syntrophomonadia	Syntrophomonadales	Syntrophomonadaceae			Syntrophomonadaceae sp. MB125
METABAT2_479	94.07	1.69	HQ	Bacteria	Firmicutes_G	Limnochordia					Limnochordia sp. MB291
METABAT2_483	98.9	0	HQ	Bacteria	Cloacimonadota	Cloacimonadia	Cloacimonadales	Cloacimonadaceae	Syntrophosphaera		Syntrophosphaera sp. MB180
METABAT2_485	95.56	4.91	HQ	Archaea	Halobacteriota	Methanomicrobia	Methanomicrobiales	Methanocorpusculaceae	Methanocorpusculum	Methanocorpusculum parvum	Methanocorpusculum parvum MB16
METABAT2_71	92.4	3.33	HQ	Bacteria	Bacteroidota	Bacteroidia	Bacteroidales				Bacteroidales sp. MB182
METABAT2_73	99.45	4.92	HQ	Bacteria	Bacteroidota	Bacteroidia	Bacteroidales	Dysgonomonadaceae	Fermentimonas		Fermentimonas sp. MB183
METABAT2_79sub	97.31	2.15	HQ	Bacteria	Bacteroidota	Bacteroidia	Bacteroidales				Bacteroidales sp. MB184
METABAT2_88sub	98	2.67	HQ	Bacteria	Firmicutes	Bacilli	Acholeplasmatales	Acholeplasmataceae			Acholeplasmataceae sp. MB294
BINSANITY_13-6-0	62.57	4.49	MQ	Bacteria	Patescibacteria	Paceibacteria					Paceibacteria sp. BS209
BINSANITY_19-7-0	55.62	2.81	MQ	Bacteria	Firmicutes	Bacilli					Bacilli sp. BS210
BINSANITY_3-2-0sub	82.11	6.76	MQ	Bacteria	Firmicutes_A	Clostridia	Tissierellales	Sedimentibacteraceae	Sedimentibacter		Sedimentibacter sp. BS27
BINSANITY_32-13-2sub	53.36	4.64	MQ	Bacteria	Firmicutes_A	Clostridia	Christensenellales				Christensenellales sp. BS28
BINSANITY_44-16-0sub	69.51	5.68	MQ	Bacteria	Spirochaetota	Spirochaetia	Sphaerochaetales	Sphaerochaetaceae			Sphaerochaetaceae sp. BS295
BINSANITY_46-15-4sub	72.81	8.75	MQ	Bacteria	Firmicutes_A	Clostridia	Saccharofermentanales				Saccharofermentanales sp. BS29
BINSANITY_46-18-1sub	73.43	1.48	MQ	Bacteria	Firmicutes_A	Clostridia	Oscillospirales				Oscillospirales sp. BS30
BINSANITY_57-16-2sub	69.92	2.91	MQ	Archaea	Thermoproteota	Bathyarchaeia					Bathyarchaeia sp. BS1
BINSANITY_57-6-0sub	63.53	2.97	MQ	Bacteria	Firmicutes	Bacilli					Bacilli sp. BS211
BINSANITY_79-1-1sub	76.27	5.24	MQ	Bacteria	Atribacterota						Atribacterota sp. BS296
BINSANITY_79-11-0sub	55.24	0.16	MQ	Bacteria	Actinobacteriota	Coriobacteriia	Coriobacteriales				Coriobacteriales sp. BS193
BINSANITY_79-29-0sub	78.54	3.78	MQ	Bacteria	Cyanobacteria	Vampirovibrionia	Gastranaerophilales				Gastranaerophilales sp. BS212
BINSANITY_86-31-3sub	55.98	1.6	MQ	Bacteria	Firmicutes_B	Moorellia					Moorellia sp. BS32
BINSANITY_9-16-0	75.55	4.31	MQ	Bacteria	Patescibacteria	Dojkabacteria					Dojkabacteria sp. BS213
BINSANITY_99-22-3sub	66.22	2.78	MQ	Bacteria	Firmicutes_A	Clostridia	Saccharofermentanales				Saccharofermentanales sp. BS33
CONCOCT_100sub	78.82	5.89	MQ	Bacteria	Armatimonadota						Armatimonadota sp. CO214
CONCOCT_101sub	77.95	7.21	MQ	Bacteria	Spirochaetota	Spirochaetia	Sphaerochaetales	Sphaerochaetaceae	Sphaerochaeta		Sphaerochaeta sp. CO297
CONCOCT_105sub	88.94	2.12	MQ	Bacteria							Bacteria sp. CO34
CONCOCT_13sub	84.86	4.04	MQ	Bacteria	Chloroflexota	Anaerolineae					Anaerolineae sp. CO215
CONCOCT_140sub	86.02	0.85	MQ	Bacteria	Firmicutes_D	Dethiobacteria					Dethiobacteria sp. CO35
CONCOCT_163sub	80.76	1.55	MQ	Bacteria	Verrucomicrobiota	Lentisphaeria					Lentisphaeria sp. CO299
CONCOCT_180sub	83.31	3.67	MQ	Bacteria	Chloroflexota	Anaerolineae					Anaerolineae sp. CO216
CONCOCT_185sub	52.06	0.88	MQ	Bacteria	Firmicutes_A	Clostridia	Christensenellales				Christensenellales sp. CO37
CONCOCT_198sub	94.52	5.02	MQ	Bacteria	Bacteroidota	Bacteroidia	Bacteroidales	Prolixibacteraceae	Mariniphaga		Mariniphaga sp. CO133
CONCOCT_202sub	84.97	1.68	MQ	Bacteria	Firmicutes_G	Limnochordia					Limnochordia sp. CO217
CONCOCT_224sub	50.79	8.37	MQ	Bacteria							Bacteria sp. CO40
CONCOCT_232	85.9	3.74	MQ	Bacteria	Proteobacteria	Gammaproteobacteria	Xanthomonadales	Xanthomonadaceae	Luteimonas		Luteimonas sp. CO18
CONCOCT_235sub	55.96	4.89	MQ	Bacteria	Firmicutes_A	Clostridia	Christensenellales				Christensenellales sp. CO42
CONCOCT_246sub	84.34	3.52	MQ	Bacteria	Verrucomicrobiota	Kiritimatiellae					Kiritimatiellae sp. CO303
CONCOCT_247sub	89.65	2.02	MQ	Bacteria	Firmicutes_A	Clostridia	Caldicoprobacterales				Caldicoprobacterales sp. CO43
CONCOCT_26	87.58	2.91	MQ	Bacteria	Chloroflexota	Anaerolineae	Anaerolineales	Anaerolineaceae	Brevefilum		Brevefilum sp. CO219
CONCOCT_265sub	68.33	2.3	MQ	Bacteria	Spirochaetota	Spirochaetia	Sphaerochaetales	Sphaerochaetaceae	Sphaerochaeta		Sphaerochaeta sp. CO304
CONCOCT_269	85.45	2.45	MQ	Bacteria	Chloroflexota	Anaerolineae	Anaerolineales	Anaerolineaceae	Brevefilum		Brevefilum sp. CO221
CONCOCT_277	95.48	5.16	MQ	Bacteria	Desulfobacterota	Syntrophia	Syntrophales				Syntrophales sp. CO185
CONCOCT_290	61.68	0.08	MQ	Bacteria	Patescibacteria	Saccharimonadia	Saccharimonadales				Saccharimonadales sp. CO223
CONCOCT_302sub	68.73	5.84	MQ	Bacteria	Verrucomicrobiota	Lentisphaeria					Lentisphaeria sp. CO305
CONCOCT_321sub	69.71	1.12	MQ	Bacteria	Firmicutes_A	Clostridia	Christensenellales				Christensenellales sp. CO44
CONCOCT_323sub	50.45	5.61	MQ	Bacteria	Patescibacteria	Microgenomatia					Microgenomatia sp. CO224
CONCOCT_328sub	85.28	2.97	MQ	Bacteria	Firmicutes_B	Syntrophomonadia					Syntrophomonadia sp. CO45
CONCOCT_335sub	94.53	6.45	MQ	Bacteria	Bacteroidota	Bacteroidia	Bacteroidales	Prolixibacteraceae	Mariniphaga		Mariniphaga sp. CO135
CONCOCT_336	57.33	1.12	MQ	Bacteria	Firmicutes_A	Clostridia	Christensenellales				Christensenellales sp. CO46
CONCOCT_340sub	90.6	6.04	MQ	Bacteria	Firmicutes_A	Clostridia	Acetivibrionales				Acetivibrionales sp. CO47
CONCOCT_355sub	93.52	6.98	MQ	Bacteria	Armatimonadota						Armatimonadota sp. CO225
CONCOCT_360sub	84.26	3.7	MQ	Bacteria	Eremiobacterota	Xenobia	Xenobiales	Xenobiaceae	Xenobium	Xenobium purgamenti	Xenobium purgamenti CO226
CONCOCT_374sub	87.06	0.39	MQ	Bacteria	Firmicutes_A	Clostridia	Oscillospirales	Acutalibacteraceae			Acutalibacteraceae sp. CO48
CONCOCT_37sub	68.88	0.82	MQ	Bacteria	Bacteroidota	Bacteroidia	Bacteroidales	Dysgonomonadaceae	Fermentimonas		Fermentimonas sp. CO136
CONCOCT_38sub	86.83	3.15	MQ	Bacteria	Firmicutes_A	Clostridia	Tissierellales	Sedimentibacteraceae	Sedimentibacter		Sedimentibacter sp. CO49
CONCOCT_3sub	73.8	2.97	MQ	Bacteria	Verrucomicrobiota	Verrucomicrobiae	Pedosphaerales				Pedosphaerales sp. CO307
CONCOCT_48sub	56.49	3.17	MQ	Bacteria	Patescibacteria						Patescibacteria sp. CO227
CONCOCT_54	96.15	5.59	MQ	Bacteria	Hydrogenedentota	Hydrogenedentia	Hydrogenedentiales				Hydrogenedentiales sp. CO308
CONCOCT_5sub	62.03	7.11	MQ	Bacteria	Actinobacteriota	Thermoleophilia					Thermoleophilia sp. CO194
CONCOCT_61sub	82.38	7.27	MQ	Bacteria	Actinobacteriota	Actinomycetia	Propionibacteriales	Propionibacteriaceae	Arachnia		Arachnia sp. CO195
CONCOCT_80sub	95.19	5.4	MQ	Bacteria	Firmicutes_A	Clostridia	Oscillospirales				Oscillospirales sp. CO51
CONCOCT_87sub	64.54	0.81	MQ	Bacteria	Bacteroidota	Bacteroidia	Bacteroidales				Bacteroidales sp. CO137
MAXBIN_0	92.79	5.93	MQ	Bacteria	Firmicutes_A	Clostridia	Saccharofermentanales				Saccharofermentanales sp. MX52
MAXBIN_109sub	97.98	5.51	MQ	Bacteria	Firmicutes_A	Clostridia	Christensenellales				Christensenellales sp. MX53
MAXBIN_112	90.7	5.04	MQ	Bacteria							Bacteria sp. MX186
MAXBIN_130sub	84.11	2.54	MQ	Bacteria	Firmicutes_G	Limnochordia					Limnochordia sp. MX230
MAXBIN_131	93.51	7.1	MQ	Bacteria	Desulfobacterota	Desulfomonilia					Desulfomonilia sp. MX187
MAXBIN_139	87.59	0	MQ	Bacteria	Firmicutes	Bacilli					Bacilli sp. MX231
MAXBIN_147sub	75.29	3.06	MQ	Bacteria	Patescibacteria	Paceibacteria	Paceibacterales				Paceibacterales sp. MX232
MAXBIN_14sub	83.76	1.19	MQ	Bacteria	Bacteroidota	Bacteroidia	Bacteroidales				Bacteroidales sp. MX141
MAXBIN_157sub	97.74	5.49	MQ	Bacteria	Fibrobacterota	Chitinivibrionia	Chitinivibrionales	Chitinispirillaceae			Chitinispirillaceae sp. MX142
MAXBIN_158	98.9	7.14	MQ	Bacteria	Fibrobacterota	Chitinivibrionia	Chitinivibrionales	Chitinispirillaceae			Chitinispirillaceae sp. MX143
MAXBIN_19sub	80.91	4.47	MQ	Bacteria	Chloroflexota	Anaerolineae	Anaerolineales	Anaerolineaceae			Anaerolineaceae sp. MX233
MAXBIN_203	97.15	9.84	MQ	Bacteria	Firmicutes_A	Clostridia					Clostridia sp. MX61
MAXBIN_206sub	75.11	4.55	MQ	Bacteria	Chloroflexota	Anaerolineae	Anaerolineales	Anaerolineaceae			Anaerolineaceae sp. MX234
MAXBIN_207sub	97.81	9.16	MQ	Bacteria	Bacteroidota	Bacteroidia	Bacteroidales	Dysgonomonadaceae	Petrimonas		Petrimonas sp. MX146
MAXBIN_22	93.54	7.63	MQ	Bacteria	Bacteroidota	Bacteroidia	Bacteroidales				Bacteroidales sp. MX147
MAXBIN_233sub	98.84	8.24	MQ	Bacteria	Fibrobacterota	Chitinivibrionia	Chitinivibrionales	Chitinispirillaceae			Chitinispirillaceae sp. MX148
MAXBIN_241sub	96.33	9.26	MQ	Bacteria	Chloroflexota	Anaerolineae					Anaerolineae sp. MX236
MAXBIN_243sub	95.16	5.65	MQ	Bacteria	Bacteroidota	Bacteroidia	Bacteroidales	Prolixibacteraceae			Prolixibacteraceae sp. MX149
MAXBIN_246	92.31	6.99	MQ	Bacteria	Firmicutes_A	Clostridia	Acetivibrionales				Acetivibrionales sp. MX63
MAXBIN_266	82.43	1.35	MQ	Bacteria	Verrucomicrobiota	Verrucomicrobiae	Pedosphaerales				Pedosphaerales sp. MX316
MAXBIN_26sub	89.83	4.01	MQ	Bacteria	Synergistota	Synergistia	Synergistales	Aminobacteriaceae	Aminivibrio		Aminivibrio sp. MX317
MAXBIN_274sub	58.57	3.92	MQ	Bacteria	Verrucomicrobiota	Lentisphaeria					Lentisphaeria sp. MX318
MAXBIN_275sub	96.79	5.96	MQ	Bacteria	Chloroflexota	Anaerolineae					Anaerolineae sp. MX237
MAXBIN_279sub	95.45	9.09	MQ	Bacteria	Planctomycetota	Phycisphaerae					Phycisphaerae sp. MX319
MAXBIN_324	92.71	6.53	MQ	Bacteria	Proteobacteria	Gammaproteobacteria	Pseudomonadales	Pseudomonadaceae	Thiopseudomonas		Thiopseudomonas sp. MX19
MAXBIN_383sub	92.36	6.96	MQ	Bacteria	Firmicutes	Bacilli	Erysipelotrichales	Erysipelotrichaceae			Erysipelotrichaceae sp. MX239
MAXBIN_397sub	94.57	5.36	MQ	Bacteria	Bacteroidota	Bacteroidia	Bacteroidales	Dysgonomonadaceae	Proteiniphilum		Proteiniphilum sp. MX151
MAXBIN_409sub	60.06	2.88	MQ	Bacteria	Actinobacteriota	Humimicrobiia	Humimicrobiales	Humimicrobiaceae			Humimicrobiaceae sp. MX196
MAXBIN_41	87.47	4.89	MQ	Bacteria	Firmicutes_B	Syntrophomonadia	Syntrophomonadales	Syntrophomonadaceae			Syntrophomonadaceae sp. MX66
MAXBIN_446sub	51.03	3.55	MQ	Bacteria	Planctomycetota	Planctomycetia	Pirellulales	Thermoguttaceae			Thermoguttaceae sp. MX320
MAXBIN_451	89.49	2.38	MQ	Bacteria	Spirochaetota	Spirochaetia	Sphaerochaetales	Sphaerochaetaceae	Sphaerochaeta		Sphaerochaeta sp. MX321
MAXBIN_511	69.8	0.99	MQ	Bacteria	Patescibacteria						Patescibacteria sp. MX240
MAXBIN_523sub	94.04	10	MQ	Bacteria	Proteobacteria	Gammaproteobacteria	Pseudomonadales	Pseudomonadaceae	Pseudomonas_C		Pseudomonas_C sp. MX20
MAXBIN_531	82.68	3.62	MQ	Bacteria	Firmicutes_B	Peptococcia	Peptococcales				Peptococcales sp. MX68
MAXBIN_533	57.5	0	MQ	Bacteria	Patescibacteria	Paceibacteria	Moranbacterales				Moranbacterales sp. MX242
MAXBIN_552	60.68	3.42	MQ	Bacteria	Patescibacteria	Saccharimonadia	Saccharimonadales	Nanosynbacteraceae	Nanosynbacter		Nanosynbacter sp. MX243
MAXBIN_553	93.82	8.47	MQ	Bacteria	Bacteroidota	Bacteroidia	Bacteroidales	Paludibacteraceae			Paludibacteraceae sp. MX155
MAXBIN_554sub	50.8	0	MQ	Bacteria	Firmicutes_A	Clostridia	Christensenellales				Christensenellales sp. MX69
MAXBIN_558sub	70.35	3.99	MQ	Bacteria	Bdellovibrionota_C						Bdellovibrionota_C sp. MX189
MAXBIN_559	67.33	0.99	MQ	Bacteria	Patescibacteria						Patescibacteria sp. MX244
MAXBIN_564	82.68	1.9	MQ	Bacteria	Bacteroidota	Bacteroidia	Bacteroidales				Bacteroidales sp. MX156
MAXBIN_566	92.06	6.54	MQ	Archaea	Thermoproteota	Bathyarchaeia					Bathyarchaeia sp. MX3
MAXBIN_571sub	68.39	5.86	MQ	Bacteria	Hydrogenedentota	Hydrogenedentia	Hydrogenedentiales				Hydrogenedentiales sp. MX324
MAXBIN_575sub	54.84	1.66	MQ	Bacteria	Patescibacteria	Saccharimonadia	Saccharimonadales	Nanoperiomorbaceae			Nanoperiomorbaceae sp. MX246
MAXBIN_5sub	75.89	6.86	MQ	Archaea	Halobacteriota	Methanomicrobia	Methanomicrobiales	Methanoculleaceae	Methanoculleus	Methanoculleus bourgensis	Methanoculleus bourgensis MX4
MAXBIN_60sub	86.59	4.24	MQ	Bacteria	Synergistota	Synergistia	Synergistales	Synergistaceae			Synergistaceae sp. MX325
MAXBIN_69sub	78.29	6.72	MQ	Bacteria	Firmicutes_A	Clostridia	Christensenellales				Christensenellales sp. MX71
METABAT1_102sub	72.43	9.8	MQ	Bacteria	Verrucomicrobiota	Lentisphaeria					Lentisphaeria sp. MA327
METABAT1_109sub	93.98	5.09	MQ	Bacteria	Desulfobacterota	Desulfomonilia					Desulfomonilia sp. MA190
METABAT1_112sub	96.73	6.85	MQ	Bacteria	Firmicutes_B	Syntrophomonadia	Syntrophomonadales	Syntrophomonadaceae			Syntrophomonadaceae sp. MA73
METABAT1_128sub	84.68	5.73	MQ	Bacteria	Bacteroidota	Bacteroidia	Bacteroidales				Bacteroidales sp. MA158
METABAT1_130sub	82.77	5.38	MQ	Bacteria	Verrucomicrobiota	Kiritimatiellae					Kiritimatiellae sp. MA328
METABAT1_133	95.65	6.89	MQ	Bacteria	Proteobacteria	Gammaproteobacteria	Burkholderiales	Rhodocyclaceae	Sterolibacterium		Sterolibacterium sp. MA21
METABAT1_138	99.29	5.07	MQ	Bacteria	Actinobacteriota	Actinomycetia	Actinomycetales	Actinomycetaceae	Actinomyces	Actinomyces oricola	Actinomyces oricola MA199
METABAT1_159	89.84	3.71	MQ	Bacteria	Proteobacteria	Gammaproteobacteria	Burkholderiales	Burkholderiaceae			Burkholderiaceae sp. MA22
METABAT1_162sub	82.26	1.08	MQ	Bacteria	Firmicutes_E						Firmicutes_E sp. MA250
METABAT1_164sub	90.5	6.88	MQ	Bacteria	Proteobacteria	Gammaproteobacteria	Pseudomonadales	Pseudomonadaceae	Pseudomonas_D	Pseudomonas_D formosensis	Pseudomonas_D formosensis MA23
METABAT1_169	95.71	5.04	MQ	Bacteria	Firmicutes_B	Syntrophomonadia	Syntrophomonadales				Syntrophomonadales sp. MA77
METABAT1_192sub	76.45	6.61	MQ	Bacteria	Actinobacteriota	Thermoleophilia					Thermoleophilia sp. MA200
METABAT1_195	80.33	1.1	MQ	Bacteria	Firmicutes_A	Clostridia	Clostridiales	Clostridiaceae			Clostridiaceae sp. MA79
METABAT1_216	88.2	2.29	MQ	Bacteria	Firmicutes_G	Limnochordia					Limnochordia sp. MA252
METABAT1_217	73.17	8.38	MQ	Bacteria	Verrucomicrobiota	Kiritimatiellae					Kiritimatiellae sp. MA334
METABAT1_224sub	77.55	2.27	MQ	Bacteria	Planctomycetota	Phycisphaerae					Phycisphaerae sp. MA335
METABAT1_225	87.25	1.14	MQ	Bacteria	Firmicutes_G						Firmicutes_G sp. MA253
METABAT1_236sub	83.5	9.38	MQ	Archaea	Halobacteriota	Methanomicrobia	Methanomicrobiales	Methanoculleaceae	Methanoculleus		Methanoculleus sp. MA7
METABAT1_244	82.59	1.65	MQ	Bacteria	Spirochaetota	Spirochaetia	Sphaerochaetales	Sphaerochaetaceae	Sphaerochaeta		Sphaerochaeta sp. MA336
METABAT1_246	88.42	1.61	MQ	Bacteria	Bacteroidota	Bacteroidia	Bacteroidales	Bacteroidaceae			Bacteroidaceae sp. MA165
METABAT1_249	89.77	1.47	MQ	Bacteria	Firmicutes_A	Clostridia	Christensenellales				Christensenellales sp. MA90
METABAT1_283	85.78	2.45	MQ	Bacteria	Firmicutes_G						Firmicutes_G sp. MA254
METABAT1_284	82.76	1.68	MQ	Bacteria	Bacteroidota	Bacteroidia	Bacteroidales				Bacteroidales sp. MA167
METABAT1_286sub	97.46	6.78	MQ	Bacteria	Synergistota	Synergistia	Synergistales	Synergistaceae			Synergistaceae sp. MA338
METABAT1_287	90.08	5.82	MQ	Bacteria	Bacteroidota	Bacteroidia	Bacteroidales		Cryptobacteroides		Bacteroidales sp. MA168
METABAT1_30sub	66.44	6.88	MQ	Bacteria	Firmicutes_A	Clostridia	Acetivibrionales				Acetivibrionales sp. MA95
METABAT1_322sub	95.39	6.82	MQ	Bacteria	Spirochaetota	Spirochaetia	Sphaerochaetales	Sphaerochaetaceae			Sphaerochaetaceae sp. MA341
METABAT1_329sub	85.96	2.83	MQ	Bacteria	Actinobacteriota	Actinomycetia	Actinomycetales	Cellulomonadaceae			Cellulomonadaceae sp. MA202
METABAT1_341sub	96.61	5.08	MQ	Bacteria	Atribacterota						Atribacterota sp. MA342
METABAT1_350sub	76.74	6.98	MQ	Bacteria	Chloroflexota	Anaerolineae	Anaerolineales	Anaerolineaceae			Anaerolineaceae sp. MA257
METABAT1_353sub	78.78	5.17	MQ	Bacteria	Firmicutes_A	Clostridia	Saccharofermentanales				Saccharofermentanales sp. MA99
METABAT1_357sub	59.92	3.87	MQ	Bacteria	Desulfobacterota	Syntrophia	Syntrophales	Smithellaceae			Smithellaceae sp. MA191
METABAT1_358	72.93	0.71	MQ	Bacteria	Firmicutes_A	Clostridia	Saccharofermentanales				Saccharofermentanales sp. MA100
METABAT1_36sub	87.84	6.82	MQ	Bacteria	Verrucomicrobiota	Lentisphaeria					Lentisphaeria sp. MA343
METABAT1_372	86.7	0.71	MQ	Bacteria	Firmicutes_A	Clostridia	Peptostreptococcales	Anaerovoracaceae			Anaerovoracaceae sp. MA101
METABAT1_399	62.64	0.81	MQ	Bacteria	Campylobacterota	Campylobacteria	Campylobacterales	Arcobacteraceae			Arcobacteraceae sp. MA344
METABAT1_406sub	68.82	0	MQ	Bacteria	Patescibacteria		Absconditabacterales				Patescibacteria sp. MA259
METABAT1_408	64.71	1.14	MQ	Bacteria	Spirochaetota	Spirochaetia	Sphaerochaetales	Sphaerochaetaceae			Sphaerochaetaceae sp. MA345
METABAT1_409	71.78	2.97	MQ	Bacteria	Patescibacteria	Paceibacteria	Moranbacterales				Moranbacterales sp. MA260
METABAT1_419	75.84	0	MQ	Bacteria	Firmicutes_A	Clostridia	Christensenellales				Christensenellales sp. MA102
METABAT1_430sub	68.65	0	MQ	Bacteria	Patescibacteria						Patescibacteria sp. MA261
METABAT1_450sub	70.11	5.33	MQ	Bacteria	Patescibacteria	Paceibacteria	Paceibacterales				Paceibacterales sp. MA262
METABAT1_451	71.18	1.25	MQ	Archaea	Nanoarchaeota	Nanoarchaeia	Pacearchaeales				Pacearchaeales sp. MA10
METABAT1_471sub	70.64	2.65	MQ	Archaea	Nanoarchaeota	Nanoarchaeia	Pacearchaeales				Pacearchaeales sp. MA11
METABAT1_475	78.74	3.45	MQ	Bacteria	Patescibacteria	Paceibacteria					Paceibacteria sp. MA263
METABAT1_476sub	72.54	1.88	MQ	Bacteria	Patescibacteria	Paceibacteria	Paceibacterales				Paceibacterales sp. MA264
METABAT1_477	79.44	2.59	MQ	Bacteria	Patescibacteria	Paceibacteria	Paceibacterales				Paceibacterales sp. MA265
METABAT1_479	66.98	2.8	MQ	Archaea	Nanoarchaeota	Nanoarchaeia	Pacearchaeales				Pacearchaeales sp. MA12
METABAT1_483	65.15	0	MQ	Bacteria	Patescibacteria	Paceibacteria	Paceibacterales				Paceibacterales sp. MA266
METABAT1_494	72.18	1.12	MQ	Bacteria	Patescibacteria	Paceibacteria					Paceibacteria sp. MA267
METABAT1_57sub	87.5	6.85	MQ	Bacteria	Verrucomicrobiota	Kiritimatiellae					Kiritimatiellae sp. MA347
METABAT1_62sub	94.03	7.61	MQ	Bacteria	Firmicutes_G	Limnochordia					Limnochordia sp. MA269
METABAT1_72sub	82.83	5.97	MQ	Bacteria	Verrucomicrobiota	Kiritimatiellae					Kiritimatiellae sp. MA348
METABAT2_110	71.24	3.61	MQ	Bacteria	Patescibacteria	Dojkabacteria					Dojkabacteria sp. MB272
METABAT2_111	89.22	0.11	MQ	Bacteria	Firmicutes_A	Clostridia	Oscillospirales	Acutalibacteraceae			Acutalibacteraceae sp. MB103
METABAT2_116	82.88	1.29	MQ	Bacteria	Myxococcota						Myxococcota sp. MB192
METABAT2_12sub	77.74	1.35	MQ	Bacteria	Bacteroidota	Bacteroidia	Bacteroidales				Bacteroidales sp. MB173
METABAT2_133	83.16	2.11	MQ	Bacteria	Proteobacteria	Gammaproteobacteria	Pseudomonadales	Pseudomonadaceae	Thiopseudomonas		Thiopseudomonas sp. MB24
METABAT2_137sub	86.48	1.54	MQ	Bacteria	Firmicutes_A	Clostridia	Acetivibrionales				Acetivibrionales sp. MB105
METABAT2_13sub	78.54	5.78	MQ	Bacteria	Firmicutes_A	Clostridia	Christensenellales				Christensenellales sp. MB106
METABAT2_147sub	90.04	7.57	MQ	Bacteria	Firmicutes_A	Clostridia	Christensenellales				Christensenellales sp. MB107
METABAT2_160sub	89.19	9.19	MQ	Bacteria	Verrucomicrobiota	Kiritimatiellae					Kiritimatiellae sp. MB350
METABAT2_163	100	5.65	MQ	Bacteria	Firmicutes_B	Desulfotomaculia	Desulfotomaculales	Pelotomaculaceae			Pelotomaculaceae sp. MB108
METABAT2_190	76.41	3.45	MQ	Bacteria	Patescibacteria	Dojkabacteria					Dojkabacteria sp. MB278
METABAT2_196sub	80.38	4.16	MQ	Bacteria	Firmicutes_A	Clostridia	Saccharofermentanales	Saccharofermentanaceae			Saccharofermentanaceae sp. MB109
METABAT2_261sub	63.73	6.51	MQ	Bacteria	Proteobacteria	Gammaproteobacteria	Xanthomonadales	Xanthomonadaceae	Luteimonas		Luteimonas sp. MB26
METABAT2_275sub	82.78	6.43	MQ	Bacteria	Planctomycetota	Planctomycetia	Pirellulales	Thermoguttaceae			Thermoguttaceae sp. MB354
METABAT2_290sub	87.92	0.92	MQ	Bacteria	Firmicutes_A	Clostridia	Lachnospirales	Anaerotignaceae			Anaerotignaceae sp. MB111
METABAT2_293	100	5.08	MQ	Bacteria	Atribacterota	Atribacteria	Atribacterales	Atribacteraceae	Atribacter		Atribacter sp. MB355
METABAT2_294	73.35	2.9	MQ	Bacteria	Verrucomicrobiota	Lentisphaeria					Lentisphaeria sp. MB356
METABAT2_309sub	76.63	6.39	MQ	Bacteria	Firmicutes_A	Clostridia	Clostridiales	Clostridiaceae			Clostridiaceae sp. MB114
METABAT2_313	78.09	3.54	MQ	Bacteria	Patescibacteria						Patescibacteria sp. MB283
METABAT2_333sub	100	6.78	MQ	Bacteria	Synergistota	Synergistia	Synergistales	Synergistaceae			Synergistaceae sp. MB357
METABAT2_357	64.85	0	MQ	Bacteria	Patescibacteria	Microgenomatia					Microgenomatia sp. MB286
METABAT2_361	88.18	1.49	MQ	Bacteria	Firmicutes_A	Clostridia	Saccharofermentanales				Saccharofermentanales sp. MB115
METABAT2_368sub	80.35	2.49	MQ	Bacteria	Firmicutes_A	Clostridia					Clostridia sp. MB116
METABAT2_375sub	74.57	3.89	MQ	Bacteria	Verrucomicrobiota	Lentisphaeria					Lentisphaeria sp. MB358
METABAT2_384sub	50.02	0.55	MQ	Bacteria	Patescibacteria						Patescibacteria sp. MB287
METABAT2_405	89.93	0	MQ	Bacteria	Firmicutes_A	Clostridia	Oscillospirales	Oscillospiraceae	Scatomorpha		Scatomorpha sp. MB119
METABAT2_424sub	76.19	3.85	MQ	Bacteria	Firmicutes_A	Clostridia	Acetivibrionales				Acetivibrionales sp. MB121
METABAT2_433sub	84.84	3.02	MQ	Bacteria	Bacteroidota	Bacteroidia	Bacteroidales				Bacteroidales sp. MB179
METABAT2_439	67.74	0.81	MQ	Bacteria	Firmicutes_A	Clostridia	Christensenellales				Christensenellales sp. MB122
METABAT2_444	96.96	5.13	MQ	Bacteria	Acidobacteriota						Acidobacteriota sp. MB359
METABAT2_451sub	50.69	1.82	MQ	Bacteria	Chloroflexota	Anaerolineae	Anaerolineales	Anaerolineaceae	Brevefilum		Brevefilum sp. MB288
METABAT2_455sub	98.9	9.89	MQ	Bacteria	Hydrogenedentota	Hydrogenedentia	Hydrogenedentiales				Hydrogenedentiales sp. MB360
METABAT2_456sub	88.33	1.74	MQ	Bacteria	Firmicutes	Bacilli	Bacillales_B	Bacillaceae_C	Weizmannia	Weizmannia ginsengihum	Weizmannia ginsengihum MB289
METABAT2_477sub	95.98	7.69	MQ	Bacteria	Firmicutes_A	Clostridia	Acetivibrionales				Acetivibrionales sp. MB126
METABAT2_480	57.69	1.71	MQ	Bacteria	Patescibacteria	Saccharimonadia	Saccharimonadales	Nanosyncoccaceae			Nanosyncoccaceae sp. MB292
METABAT2_48sub	86.41	7.52	MQ	Bacteria	Firmicutes_A	Clostridia	Oscillospirales	Oscillospiraceae			Oscillospiraceae sp. MB127
METABAT2_495sub	92.52	7.94	MQ	Archaea	Thermoproteota	Bathyarchaeia					Bathyarchaeia sp. MB17
METABAT2_506	98.18	9.51	MQ	Bacteria	Actinobacteriota	Actinomycetia	Mycobacteriales	Mycobacteriaceae	Corynebacterium	Corynebacterium pollutisoli	Corynebacterium pollutisoli MB206
METABAT2_510sub	95.07	7.17	MQ	Bacteria	Bacteroidota	Bacteroidia	Bacteroidales	Prolixibacteraceae	Mariniphaga		Mariniphaga sp. MB181
METABAT2_512sub	98.21	5.06	MQ	Bacteria	Firmicutes	Bacilli	Erysipelotrichales	Erysipelotrichaceae			Erysipelotrichaceae sp. MB293
METABAT2_54	97.96	5.71	MQ	Bacteria	Firmicutes_A	Clostridia	Christensenellales				Christensenellales sp. MB128
METABAT2_6	88.47	2.84	MQ	Bacteria	Spirochaetota	Spirochaetia	Sphaerochaetales	Sphaerochaetaceae			Sphaerochaetaceae sp. MB361
METABAT2_62	77.47	2.51	MQ	Bacteria	Firmicutes_B	Peptococcia	Peptococcales				Peptococcales sp. MB129
METABAT2_77sub	80.07	3.67	MQ	Bacteria	Firmicutes_A	Clostridia					Clostridia sp. MB130
METABAT2_78	86.49	2.06	MQ	Bacteria	Verrucomicrobiota	Lentisphaeria					Lentisphaeria sp. MB362
METABAT2_80sub	80.1	6	MQ	Bacteria	Spirochaetota	Spirochaetia	Sphaerochaetales	Sphaerochaetaceae			Sphaerochaetaceae sp. MB363
METABAT2_8sub	79.2	2.72	MQ	Bacteria	Firmicutes_A	Clostridia	Saccharofermentanales				Saccharofermentanales sp. MB131

## Sheet: Table S7
Relative bundance of reconstructed MAGs calculated using CoverM v0.6.1
MAG_Name	DQM	DQN	DQO	DQS	DQT	DQU	EJS	EJT	EJU	EJV	EJW	EJX		LEGEND
unmapped	32.4291	46.8116	37.7612	34.1394	44.1265	40.0747	37.2319	38.8804	33.3349	38.7477	39.4006	36.7207		Shock	Stage	Replicate1	Replicate2	Replicate3
BINSANITY_0-20-2sub	0.009703	0.031842	0.037588	0.007866	0.025643	0.02979	0.013893	0.041184	0.014559	0.015203	0.041528	0.017314		I	before	DQM	DQN	DQO
BINSANITY_0-22-0sub	0	0	0.008607	0.006427	0	0.009832	0.054472	0	0.014989	0.054556	0.007643	0.037248		I	after	DQS	DQT	DQU
BINSANITY_13-6-0	0.057958	0.033936	0.016671	0.056616	0.04068	0.02325	0.064094	2.1226	1.76639	0.057359	1.42543	1.61066		II	before	EJS	EJT	EJU
BINSANITY_19-7-0	0.03395	0	0.015929	0.028535	0	0.013447	0.008051	0	0	0.006816	0	0		II	after	EJV	EJW	EJX
BINSANITY_3-2-0sub	0.090477	0.063554	0.076656	0.071316	0.058126	0.068369	0.117141	0.094758	0.079986	0.111817	0.09327	0.109528
BINSANITY_32-13-2sub	0.051556	0.078456	0.091871	0.050254	0.074296	0.072751	0.076898	0.102074	0.12465	0.087898	0.117269	0.104585
BINSANITY_44-16-0sub	0.197885	0.116876	0.162587	0.249631	0.096952	0.286955	0.114897	0.130533	0.008185	0.134829	0.150917	0.012769
BINSANITY_46-15-4sub	0.059515	0.095263	0.067616	0.057475	0.082898	0.061094	0.052752	0.046369	0.041856	0.051943	0.046505	0.036076
BINSANITY_46-18-1sub	0.036966	0.023707	0.02382	0.033956	0.030434	0.018015	0.026553	0.022821	0.033019	0.036015	0.053524	0.058932
BINSANITY_57-16-2sub	0	0	0	0	0	0	0.082703	0	0	0.090595	0	0
BINSANITY_57-6-0sub	0	0.013228	0	0	0.011581	0	0.074626	0.019667	0.013471	0.056116	0.021689	0.019508
BINSANITY_79-11-0sub	0.021684	0.025198	0.020749	0.025678	0.022665	0.024666	0.034092	0.037704	0.04116	0.033988	0.044188	0.042734
BINSANITY_79-1-1sub	0.019389	0.017002	0.018433	0.016854	0.023608	0.01774	0.036468	0.040017	0.024023	0.043118	0.042105	0.024541
BINSANITY_79-29-0sub	0.013319	0.021996	0.013151	0.016411	0.021978	0.017078	0.054427	0.035952	0.050252	0.043203	0.029119	0.037239
BINSANITY_8-2-1	0	0	0	0	0	0	0.009707	0.0501	0.100172	0.009922	0.052515	0.105553
BINSANITY_86-31-3sub	0.019012	0.01425	0.008144	0.020244	0.010137	0.010706	0.012454	0.022455	0.010572	0.013353	0.033566	0.027249
BINSANITY_9-16-0	0	0	0	0	0	0	0.072987	0.014328	0.054442	0.067228	0.015097	0.040508
BINSANITY_99-22-3sub	0.027673	0.033272	0.022153	0.031008	0.026015	0.029006	0.043939	0.044884	0.044821	0.045052	0.048048	0.051458
CONCOCT_100sub	0.024128	0.039668	0.031269	0.032703	0.041109	0.030287	0.02564	0.014795	0.012562	0.027384	0.015939	0.011933
CONCOCT_101sub	0.257923	0.825735	0.448873	0.287812	0.70373	0.43244	0.341287	0.220157	0.098387	0.361346	0.235736	0.123679
CONCOCT_105sub	0.010941	0.009064	0.008739	0.012074	0.007795	0.008987	0.033044	0.021332	0.015206	0.035632	0.024081	0.017855
CONCOCT_114sub	0.012369	0.044437	0.033555	0.011589	0.044177	0.02557	0.052443	0.14755	0.118341	0.055104	0.167865	0.11885
CONCOCT_13sub	0.014752	0	0.018472	0.010961	0.009469	0.007909	0.026177	0.025045	0.030302	0.019308	0.017327	0.015922
CONCOCT_140sub	0.034849	0.02829	0.015872	0.020949	0.01227	0.012696	0.035425	0.031051	0.016454	0.027498	0.043412	0.022033
CONCOCT_150sub	0	0	0	0	0	0	0	0.067825	0.089195	0	0.076256	0.127314
CONCOCT_157	0.01649	0.012023	0.013915	0.01632	0.007985	0.011129	0.00706	0.011728	0.018592	0.007662	0.013798	0.027155
CONCOCT_163sub	0	0.013607	0.012505	0	0.011784	0.005977	0.018752	0.02217	0.025747	0.022842	0.032061	0.056791
CONCOCT_180sub	0.02336	0.017511	0.033346	0.013407	0.01272	0.012651	0.013286	0.021676	0.015904	0.012859	0.013551	0.013888
CONCOCT_185sub	0.015746	0.010807	0	0.014702	0.008898	0	0.023173	0.013945	0.00959	0.024144	0.013688	0.010471
CONCOCT_193sub	0.036247	0.025183	0.035069	0.025913	0.031864	0.029277	0.039672	0.018753	0.023915	0.05483	0.025157	0.021908
CONCOCT_195	0	0.016188	0.019394	0.03142	0.009891	0.025217	0.029166	0.012268	0	0.043239	0.00814	0.024733
CONCOCT_198sub	0.027058	0.023074	0.01885	0.023251	0.024369	0.021223	0.020189	0.030226	0.020412	0.020271	0.028622	0.020634
CONCOCT_1sub	0	0.040264	0.027138	0	0.037184	0.028351	0.02544	0.095553	0.073673	0.027022	0.106428	0.07904
CONCOCT_200	0.100304	0	0.007715	0.091789	0	0.009797	0	0	0	0	0	0
CONCOCT_202sub	0.020233	0.036098	0.013049	0.019439	0.027976	0.018526	0.016303	0	0	0.0208	0	0
CONCOCT_204sub	0.115262	0	0.097836	0.101294	0.00796	0.098888	0.071976	0.045842	0.133623	0.0754	0.05098	0.139725
CONCOCT_224sub	0.015568	0	0	0.017556	0	0	0.016704	0	0.010309	0.015779	0.010925	0.013497
CONCOCT_226	0	0.015116	0.009239	0	0.012379	0.009448	0.042988	0.027349	0.02279	0.045023	0.036142	0.0563
CONCOCT_232	0	0	0.010529	0.008908	0.01311	0	0.017671	0.026899	0.010387	0.007811	0.011348	0
CONCOCT_235sub	0	0	0.009475	0	0	0.009042	0.009556	0	0.020449	0.008322	0.006731	0.022899
CONCOCT_238	0.013292	0.015848	0.013721	0.013621	0.014025	0.013748	0.020411	0.01004	0.070896	0.012079	0.008209	0.066672
CONCOCT_241	0.019569	0.010478	0.077447	0.022187	0.010271	0.04212	0.129965	0.131577	0.189478	0.126616	0.144785	0.170704
CONCOCT_246sub	0.018855	0.017383	0.021248	0.015101	0.014405	0.011595	0.018063	0.013247	0.016424	0.017545	0.014516	0.021701
CONCOCT_247sub	0.02686	0.013257	0.012647	0.027255	0.011262	0.015712	0	0	0	0	0	0
CONCOCT_265sub	0	0.041273	0.01702	0.008259	0.034065	0.02253	0.010176	0.033616	0	0.01053	0.036313	0
CONCOCT_266sub	0.048502	0.015316	0.018916	0.038238	0.013484	0.009684	0.028184	0.031503	0.029971	0.035262	0.042435	0.04904
CONCOCT_269	0.019626	0.014055	0.023126	0.019953	0.021065	0.02439	0.023047	0.019558	0.042212	0.026344	0.02609	0.035674
CONCOCT_26	0.022098	0.060093	0.015965	0.019755	0.080806	0.013788	0.038052	0.03619	0.021233	0.037978	0.04256	0.016168
CONCOCT_272sub	0.610929	0	0	0.499146	0	0	0	0	0.008987	0	0	0
CONCOCT_277	0	0	0	0	0	0	0.009935	0.184259	0.231413	0.010138	0.224161	0.284219
CONCOCT_290	0.162611	0	0.009824	0.143509	0	0.018088	0.00694	0	0.007096	0	0	0
CONCOCT_302sub	0.022991	0.035201	0.021969	0.017357	0.030299	0.015931	0.006769	0.016834	0.012701	0.007289	0.019421	0.028654
CONCOCT_308	0.036506	0.042057	0.035575	0.037875	0.039484	0.047323	0.025134	0.033207	0.032858	0.022766	0.034555	0.028367
CONCOCT_321sub	0	0	0	0	0	0	0	0.125748	0.102603	0	0.106412	0.11641
CONCOCT_323sub	0	0.020684	0	0	0.020272	0	0.042009	0.020722	0.027711	0.043538	0.022453	0.026722
CONCOCT_328sub	0.012877	0.014821	0.010556	0.015305	0.01315	0.013746	0.022532	0.031279	0.027107	0.020132	0.030828	0.023351
CONCOCT_335sub	0.052116	0.07703	0.041873	0.042966	0.079801	0.04116	0.035123	0.065326	0.039093	0.034017	0.065526	0.040142
CONCOCT_336	0.021878	0	0	0.019947	0	0	0.013619	0.067202	0.077826	0.011892	0.048762	0.088701
CONCOCT_340sub	0.011572	0.013736	0.026345	0.013988	0.01698	0.038167	0.017885	0.102656	0.060435	0.02052	0.116274	0.060705
CONCOCT_355sub	0.040658	0.034773	0.094175	0.030553	0.024208	0.038073	0.052089	0.018387	0.014258	0.048766	0.019985	0.016534
CONCOCT_360sub	0	0.018488	0.020068	0.016743	0.019585	0.017261	0.090406	0.02772	0.05949	0.099312	0.029224	0.060805
CONCOCT_362	0.07069	0.05136	0.031467	0.070519	0.052949	0.028397	0.031995	0.067661	0.062753	0.01888	0.073131	0.045379
CONCOCT_374sub	0.039352	0	0.021144	0.038999	0	0.025971	0.034729	0.010696	0.007751	0.036355	0.011536	0.008638
CONCOCT_37sub	0.071074	0.020836	0.025663	0.06298	0.018993	0.023802	0	0	0	0	0	0
CONCOCT_38sub	0.025837	0.167994	0.04318	0.023395	0.162676	0.04457	0.019438	0.113254	0.020257	0.023616	0.127287	0.035086
CONCOCT_3sub	0	0.020292	0	0.014707	0.015696	0.017392	0.01164	0.016783	0.017535	0.019812	0.022303	0.031309
CONCOCT_41sub	0.015451	0.019044	0.047042	0.015291	0.024932	0.041655	0.039404	0	0.025112	0.017556	0	0.017246
CONCOCT_48sub	0.017236	0.074804	0.097394	0.015509	0.106542	0.116225	0.06762	0.127533	0.060257	0.0648	0.099376	0.066067
CONCOCT_54	0	0.011857	0.020554	0	0.010313	0.008118	0.012961	0.025536	0.020019	0.01457	0.049112	0.064199
CONCOCT_5sub	0.01219	0.018559	0.02195	0.013302	0.018781	0.014533	0.016588	0.024921	0.027258	0.018303	0.030151	0.027398
CONCOCT_61sub	0.046771	0.051791	0.110789	0.052858	0.072257	0.054852	0.060257	0.070477	0.088869	0.060444	0.072227	0.069189
CONCOCT_80sub	0.033981	0.021289	0.029432	0.02874	0.016782	0.027534	0.038117	0.018556	0.016223	0.032471	0.021513	0.026648
CONCOCT_87sub	0.017201	0.01533	0.01135	0.011802	0.017705	0.01001	0.008332	0.025985	0	0	0.021711	0
CONCOCT_89sub	0.095939	0.3891	0.174432	0.102605	0.338382	0.173622	0.108093	0.086743	0.046053	0.118123	0.093871	0.058839
CONCOCT_96sub	0.053622	0.05217	0.026306	0.04734	0.067441	0.027976	0.013009	0.06785	0.042122	0.014292	0.075592	0.069929
MAXBIN_0	1.08888	0.364833	0.304497	1.09902	0.537379	0.366488	0.090586	0.170736	0.085652	0.098616	0.185227	0.089775
MAXBIN_109sub	0.087827	0.043855	0.090776	0.055764	0.036015	0.045085	0.122929	0.048462	0.051912	0.126983	0.05088	0.052792
MAXBIN_10	25.4354	7.96214	12.9613	24.6531	8.5091	12.2176	4.605	5.53443	5.37551	4.39633	5.61964	4.90745
MAXBIN_112	0.083587	0.085039	0.039511	0.081891	0.05815	0.049821	0	0.091335	0.006372	0	0.070706	0
MAXBIN_115sub	0.081219	0.056452	0.043605	0.086118	0.049466	0.05869	0.091469	0.094242	0.119831	0.095476	0.102669	0.142567
MAXBIN_127	0.070576	0.048777	0.057354	0.075092	0.070957	0.071267	0.012057	0.050799	0.025905	0	0.037089	0
MAXBIN_128sub	0.069555	0.011449	0.024187	0.084885	0.010139	0.032596	0.059289	0.016789	0.041369	0.065499	0.021067	0.043145
MAXBIN_130sub	0.068272	0.068032	0.077574	0.065658	0.054095	0.10368	0.16642	0.051186	0.097385	0.170379	0.063131	0.182807
MAXBIN_131	0.067109	0.028115	0.08026	0.063936	0.029203	0.047229	0.025222	0.018797	0.030037	0.025153	0.019029	0.028542
MAXBIN_132sub	0.066039	0.029876	0.047828	0.076048	0.047282	0.064779	0.085463	0.036584	0.084074	0.099678	0.042769	0.080106
MAXBIN_134sub	0.063043	0.052025	0.059453	0.044379	0.070662	0.049497	0.013407	0.014413	0.017313	0.015305	0.014598	0.012568
MAXBIN_139	0.064032	0.0159	0.026549	0.060829	0.013956	0.025832	0.100628	0.022353	0.211228	0.113205	0.023406	0.324751
MAXBIN_13	0.811184	0.756022	0.353047	0.703097	0.946653	0.327972	1.45696	0.363331	0.720877	1.39212	0.353579	0.997057
MAXBIN_147sub	0.067977	0.243486	0.394498	0.079454	0.323572	0.474899	0.379907	0.684831	0.296752	0.339396	0.61254	0.292129
MAXBIN_14sub	0.86928	0.233885	0.245363	0.88065	0.205085	0.301757	0.310844	0.235394	0.187097	0.341872	0.26207	0.223807
MAXBIN_150	0.052122	0	0	0.063991	0	0	0.056081	0.062921	0.133941	0.057729	0.073868	0.131363
MAXBIN_151sub	0.053376	0.072964	0.046797	0.053787	0.054273	0.055591	0.075252	0.101091	0.097096	0.070451	0.091584	0.087598
MAXBIN_157sub	0.077202	0.060321	0.064849	0.083774	0.078255	0.070924	0.122154	0.136535	0.161778	0.071176	0.102297	0.066051
MAXBIN_158	0.050923	0.080406	0.049449	0.054661	0.074357	0.063781	0.0207	0.052167	0.053215	0.014354	0.049164	0.041637
MAXBIN_171	0.050455	0.334631	0.073389	0.131272	0.292196	0.169182	0.126884	0.178283	0.167528	0.15226	0.197028	0.230352
MAXBIN_176	0.042666	0.099544	0.102613	0.038019	0.078874	0.076842	0.058085	0.031335	0.025302	0.053426	0.039001	0.046114
MAXBIN_179sub	0.043806	0.053033	0.077271	0.044334	0.044282	0.046566	0.071068	0.10906	0.103521	0.065536	0.093218	0.089743
MAXBIN_181	0.042347	0.064929	0.086414	0.064293	0.071684	0.163393	0.156612	0.039988	0.034079	0.165402	0.041471	0.028244
MAXBIN_196sub	0.04374	0.028991	0.034977	0.038304	0.030749	0.033322	0.057127	0.022853	0.03493	0.055568	0.020238	0.036826
MAXBIN_19sub	0.674103	0.238452	0.490618	0.624041	0.233028	0.467094	0.337666	0.308272	0.402935	0.315595	0.30101	0.328724
MAXBIN_1	0.522766	0.127473	0.372388	0.476692	0.118186	0.408576	0.26148	0.076429	0.228756	0.244024	0.072086	0.224968
MAXBIN_203	0.038065	0.017944	0.012788	0.05392	0.014494	0.015197	0.02258	0.074983	0.085131	0.022736	0.076883	0.083985
MAXBIN_206sub	0.040042	0.047422	0.035612	0.038187	0.048186	0.035369	0.052957	0.071312	0.069538	0.048806	0.06739	0.058412
MAXBIN_207sub	0.040999	0.039573	0.057288	0.050725	0.033654	0.082351	0.134211	0.053611	0.073231	0.133331	0.058114	0.0855
MAXBIN_210sub	0.03671	0.036464	0.047532	0.037089	0.038931	0.042136	0.011728	0.043733	0.041111	0.012453	0.049017	0.040446
MAXBIN_223	0.030655	0.02627	0.024291	0.028207	0.026881	0.022858	0.034022	0.013326	0.018518	0.030156	0.01326	0.021039
MAXBIN_229sub	0.0315	0.044142	0.029082	0.043596	0.046136	0.041732	0.04791	0.053035	0.053798	0.055561	0.054485	0.053523
MAXBIN_22	0.515241	0.143101	0.251172	0.493574	0.124677	0.324564	0.020368	0.050597	0.033948	0.021233	0.056435	0.042106
MAXBIN_233sub	0.028298	0.043279	0.033832	0.032722	0.037218	0.045879	0.09331	0.159805	0.064203	0.072546	0.138572	0.036344
MAXBIN_23	0.511016	0.178079	0.362314	0.542106	0.167113	0.301463	0.67393	0.473363	0.73374	0.732521	0.513138	0.708737
MAXBIN_241sub	0.027651	0.03354	0.058363	0.019082	0.031588	0.021486	0.027142	0.053225	0.056136	0.026513	0.045398	0.037061
MAXBIN_243sub	0.029454	0.035792	0.0282	0.030945	0.041287	0.034083	0.047168	0.071671	0.069665	0.046568	0.069976	0.06466
MAXBIN_246	0.026535	0.01044	0.012207	0.031709	0.014601	0.014221	0.009239	0.036809	0.029724	0.008233	0.040467	0.024737
MAXBIN_25sub	0.504089	0.158315	0.159237	0.431839	0.176166	0.115745	0	0	0	0	0	0
MAXBIN_266	0.023029	0.141358	0.025479	0.024253	0.115115	0.030313	0.054199	0.030689	0.040503	0.063881	0.036629	0.052137
MAXBIN_26sub	0.505581	0.527805	0.375932	0.38631	0.385771	0.354431	0.864319	1.14545	1.12237	0.997527	1.50535	1.46396
MAXBIN_274sub	0.021458	0.017688	0.022019	0.019629	0.014272	0.01924	0.009131	0.008361	0.013327	0.008918	0.011338	0.025554
MAXBIN_275sub	0.022017	0.019021	0.041266	0.010325	0.014299	0.013215	0.021112	0.036548	0.035158	0.012956	0.01909	0.015583
MAXBIN_279sub	0.021462	0.012579	0.014023	0.022794	0.010879	0.01688	0.023622	0.028293	0.027217	0.022441	0.031151	0.031115
MAXBIN_2	5.41179	5.37141	11.4622	3.9849	8.95539	9.07527	0.106232	0.024679	0.095655	0.095354	0.0332	0.085185
MAXBIN_304	0.017153	0.037744	0.014728	0.040338	0.038124	0.037464	0.039982	0.047909	0.044128	0.051827	0.047711	0.063459
MAXBIN_312	0.018019	0.02787	0.048066	0.015426	0.021197	0.019247	0.010093	0	0.011782	0.010086	0	0.013064
MAXBIN_324	0.016783	0.009294	0	0.020248	0.007707	0	0.013289	0	0	0.018254	0	0
MAXBIN_382	0.01221	0.042655	0.045669	0.009479	0.038324	0.031253	0.047673	0.012591	0.070444	0.039932	0.011157	0.069072
MAXBIN_38	0.344139	0.112429	0.119391	0.352697	0.083037	0.154852	0.47207	0.07762	0.128958	0.461292	0.091317	0.170812
MAXBIN_383sub	0.012236	0.014163	0.009896	0.014042	0.014014	0.013578	0.024556	0.022584	0.028922	0.024192	0.024878	0.026706
MAXBIN_397sub	0.022359	0.046493	0.02692	0.02851	0.037436	0.032965	0.079843	0.132645	0.111781	0.087875	0.144306	0.129881
MAXBIN_406	0.012441	0.036538	0.028928	0.012819	0.050407	0.031959	0.050012	0.08976	0.069422	0.049912	0.083885	0.052136
MAXBIN_409sub	0.011653	0.008044	0.008262	0.010703	0.007914	0.008216	0.015508	0.024599	0.030917	0.014121	0.021347	0.02011
MAXBIN_41	0.325	0.663725	0.579403	0.316925	0.582451	0.674048	0	0.04901	0.038115	0	0.071927	0.046937
MAXBIN_446sub	0.009634	0	0.014609	0.006948	0.008454	0.006581	0.011869	0.023226	0.015569	0.013924	0.032149	0.02033
MAXBIN_450	0.008667	0	0	0.007715	0.007325	0	0.079149	0.029545	0.017361	0.075311	0.028927	0.014698
MAXBIN_451	0.011365	0.112087	0.01383	0.015197	0.100046	0.020746	0.013744	0.01894	0.015753	0.017164	0.022515	0.01962
MAXBIN_462	0.008434	0.019101	0.011537	0.021229	0.015748	0.021256	0.018603	0.018131	0.022903	0.026335	0.022567	0.032297
MAXBIN_477sub	0	0.047403	0.018485	0.01002	0.045575	0.027644	0.016409	0.120871	0.092784	0.014507	0.128997	0.064625
MAXBIN_487	0	0	0	0.00794	0	0	0.054559	0	0.025173	0.051257	0	0.023108
MAXBIN_509sub	0	0	0	0	0	0	0.043279	0.072974	0.06389	0.043943	0.075795	0.073109
MAXBIN_511	0	0	0	0	0	0	0	0.016391	0.030885	0	0.015648	0.041614
MAXBIN_518	0	0.016075	0	0	0.015214	0.006324	0.015378	0.00903	0.013906	0.016227	0.011717	0.03609
MAXBIN_51	0.234116	0.171099	0.197924	0.22352	0.131594	0.184325	0.182124	0.153111	0.119163	0.21918	0.238841	0.231285
MAXBIN_523sub	0	0	0	0	0	0.008507	0.049735	0	0.069135	0.102905	0.037267	0.1154
MAXBIN_531	0	0	0	0	0	0	0.011618	0.048578	0.118369	0.0121	0.053489	0.102086
MAXBIN_533	0	0.010843	0.00898	0	0.011143	0.010532	0.042559	0	0.008125	0.044264	0.00925	0.009575
MAXBIN_552	0	0	0	0	0	0	0.468755	0.064641	0.999311	0.41071	0.080241	0.756091
MAXBIN_553	0	0	0	0	0	0	0.256973	0	0.031	0.253249	0	0.034934
MAXBIN_554sub	0	0.017199	0.03235	0	0.013977	0.034635	0	0.048107	0.027573	0	0.05498	0.024991
MAXBIN_556sub	0	0.009872	0	0	0.011789	0	0.140407	0.250031	0.363167	0.064975	0.238839	0.148187
MAXBIN_558sub	0	0.04141	0	0	0.023281	0	0	0.023824	0.052869	0	0.023314	0.055637
MAXBIN_559	0	0	0.200951	0	0	0.210749	0.056456	0.171208	0.01308	0.046542	0.153929	0.016036
MAXBIN_560	0	0	0	0	0	0	0.201278	0	0.082055	0.188315	0	0.084902
MAXBIN_564	0	0.092197	0.042165	0	0.113926	0.051897	0	0	0	0	0	0
MAXBIN_566	0	0	0	0	0	0	0.015865	0	0	0.018286	0	0
MAXBIN_571sub	0	0	0	0	0	0	0	0.0585	0.049356	0	0.051713	0.049196
MAXBIN_575sub	0	0	0	0	0	0	0	0.148387	0.011674	0	0.184421	0.010773
MAXBIN_5sub	2.57519	3.18493	2.46377	2.8355	2.82942	2.2804	3.56287	3.36984	2.42527	3.53437	3.31573	2.40135
MAXBIN_60sub	0.195598	0.167816	0.139089	0.248243	0.147747	0.208722	0.127066	0.172596	0.168622	0.155314	0.223362	0.188831
MAXBIN_62sub	0.171582	0.151597	0.376974	0.132371	0.119435	0.175361	0.121489	0.12032	0.131518	0.117315	0.130599	0.18498
MAXBIN_69sub	0.178746	0.199928	0.230735	0.171762	0.161169	0.175633	0.235797	0.270998	0.272854	0.265333	0.302632	0.310918
MAXBIN_7	1.12098	0	0.038525	0.682113	0	0.031719	0.031212	0.049469	0.033939	0.026631	0.04242	0.057525
MAXBIN_81	0.117747	0.179982	0.081208	0.184977	0.284996	0.103843	0.502256	0.285866	0.413607	0.589369	0.396556	0.247108
MAXBIN_83	0.111826	0.068352	0.114998	0.076288	0.086319	0.074567	0.396163	0.14257	0.223259	0.384327	0.111777	0.331484
MAXBIN_84	0.111258	0.376403	0.092265	0.076446	0.493008	0.078583	0.041821	0.285188	0.203981	0.047638	0.320083	0.37989
METABAT1_102sub	0.021987	0.051307	0.02418	0.018639	0.037576	0.016499	0.023342	0.039655	0.041344	0.022536	0.044721	0.060747
METABAT1_103	0.056917	0.035145	0.045693	0.064234	0.038115	0.048295	0.109572	0.092808	0.172665	0.108817	0.114334	0.120213
METABAT1_109sub	0.850732	1.01895	1.05115	0.80738	0.995677	0.859601	2.60287	4.70794	4.4512	2.63981	4.98991	4.58173
METABAT1_112sub	0.037579	0.009442	0.01331	0.041521	0.008462	0.019777	0.065902	0.025048	0.042522	0.067165	0.026771	0.044367
METABAT1_113	0.150336	0.23757	0.331715	0.4573	1.09357	0.359238	0.54331	0.287862	0.987407	0.433911	0.270211	0.378988
METABAT1_123	0.377802	0.228815	0.274653	0.844525	0.849684	0.268629	7.21502	1.29678	4.40872	6.20434	1.01613	2.43112
METABAT1_127sub	0.085272	0.07666	0.078943	0.085744	0.068508	0.069307	0.0856	0.101373	0.104693	0.095484	0.113951	0.114353
METABAT1_128sub	0.014048	0.026617	0.011271	0.02485	0.022922	0.023234	0.022835	0.028812	0.029082	0.026746	0.030471	0.030692
METABAT1_130sub	0.040919	0.058349	0.071847	0.02671	0.043355	0.028873	0.057681	0.11309	0.108342	0.044391	0.100675	0.129471
METABAT1_132	0.010179	0.079292	0.032983	0.018044	0.086475	0.041743	0.037022	0.210621	0.13687	0.040513	0.206525	0.109109
METABAT1_133	0.0183	0.012893	0.011986	0.008013	0.019221	0.013802	0.011445	0.013302	0.007805	0.010039	0.009951	0
METABAT1_138	0	0	0	0	0	0	2.04582	3.67537	3.41795	1.87435	2.07575	1.46659
METABAT1_141	0.101596	0.020737	0.05288	0.105085	0.02034	0.061627	1.45076	0.525567	1.4311	1.46223	0.545698	1.30748
METABAT1_146sub	0.100065	0.076798	0.019479	0.101592	0.100324	0.016839	0.256434	0.044989	0.284423	0.230346	0.032327	0.36016
METABAT1_147sub	0.122037	0.111759	0.089191	0.136456	0.097932	0.126292	0.164975	0.21734	0.20825	0.175947	0.237564	0.246076
METABAT1_151sub	0.020751	0.022351	0.021153	0.018119	0.017733	0.017865	0.020655	0.023595	0.021807	0.02085	0.024642	0.027922
METABAT1_154sub	0.040274	0.050846	0.059346	0.045522	0.039448	0.077777	0.072685	0.025799	0.043812	0.076435	0.030974	0.066603
METABAT1_158	0	0.070258	0.01817	0.007549	0.06168	0.026206	0.012752	0.122796	0.044841	0.013318	0.132655	0.062687
METABAT1_159	0	0	0	0	0	0	0	0	0	0	0	0
METABAT1_160	0.041337	0.094343	0.129832	0.043676	0.083611	0.123978	0	0.009549	0.009248	0	0.010596	0.011658
METABAT1_162sub	0.022704	0.020808	0.015526	0.023792	0.017124	0.016228	0.007956	0	0	0.007981	0	0
METABAT1_163	0.099821	0.064573	0.084026	0.095814	0.061626	0.088943	0.199565	0.192852	0.234486	0.165223	0.148267	0.154709
METABAT1_164sub	0	0	0	0	0	0	0	0	0	0	0	0
METABAT1_166	0.13211	0.123929	0.123727	0.116326	0.106396	0.132903	0.137492	0.094633	0.087171	0.14144	0.104156	0.13742
METABAT1_169	0.028511	0.01465	0.011709	0.023421	0.011069	0.012605	0.037671	0	0.007822	0.03586	0.012188	0.018012
METABAT1_16	0	0.010108	0	0	0.009985	0	0.06753	0.430736	0.144959	0.062674	0.371121	0.138352
METABAT1_178	0.012705	0.009416	0.024018	0.01467	0	0.034401	0.069917	0.009903	0.046351	0.078234	0.011773	0.07726
METABAT1_184sub	0.156308	0.135345	0.128333	0.137744	0.10337	0.129471	0.167338	0.116676	0.103805	0.159855	0.141623	0.15062
METABAT1_185sub	0.091261	0.069608	0.08218	0.083993	0.05486	0.097381	0.114251	0.057423	0.082214	0.104844	0.070179	0.135451
METABAT1_192sub	0	0	0.010431	0.006369	0	0	0.024872	0.016452	0.02419	0.033498	0.018123	0.022868
METABAT1_195	0.04314	0.06962	0.036921	0.062271	0.063647	0.061987	0.100361	0.112759	0.126388	0.117552	0.125522	0.127782
METABAT1_198	0	0.12185	0	0	0.107175	0	0	0.115237	0.125306	0	0.124941	0.192108
METABAT1_199	0.016408	0.013096	0.030628	0.014956	0.013903	0.01441	0.02337	0.025279	0.029729	0.024012	0.026649	0.024927
METABAT1_19sub	0.300348	0.260453	0.475259	0.20742	0.200922	0.178959	0.360463	0.369174	0.230335	0.354485	0.472214	0.359245
METABAT1_202	0.090549	0.05309	0.026165	0.113922	0.05492	0.039208	0.349807	0.084457	0.041742	0.406472	0.113488	0.070333
METABAT1_203	0	0	0	0	0	0	0.031613	0.175981	0.517766	0.029153	0.180775	0.189362
METABAT1_205sub	0.027413	0.035846	0.045584	0.04089	0.031969	0.037577	0.045892	0.042972	0.050771	0.057875	0.046713	0.060458
METABAT1_206	0.061484	0.048567	0.066464	0.050364	0.041055	0.050164	0.050586	0.079434	0.058903	0.046377	0.076292	0.06399
METABAT1_208	0.031024	0.111074	0.08247	0.034086	0.121403	0.065154	0	0.193219	0.104763	0	0.219504	0.096837
METABAT1_213	0.034319	0.024455	0.02541	0.044449	0.032869	0.035218	0.041337	0.06256	0.086855	0.038472	0.08016	0.084827
METABAT1_216	0.238413	0.172466	0.264185	0.249418	0.150058	0.258595	0.232807	0.08719	0.183358	0.245823	0.093804	0.217623
METABAT1_217	0.016271	0.013982	0.029866	0.012338	0.010315	0.013211	0.01563	0.015979	0.015484	0.013526	0.015901	0.021906
METABAT1_218sub	0.01675	0.212548	0.044468	0.018781	0.195269	0.047738	0.03571	0.124581	0.135157	0.036396	0.11723	0.109707
METABAT1_219	0.096933	0.055002	0.035663	0.103424	0.040639	0.04579	0.083366	0.072118	0.063428	0.080567	0.086733	0.08687
METABAT1_223	0	0	0.01552	0	0	0.011918	0.061928	0	0	0.067249	0	0
METABAT1_224sub	0	0.021186	0.012687	0.006101	0.018485	0.013316	0.012944	0.022148	0.027252	0.012816	0.024176	0.030648
METABAT1_225	0.145912	0.063915	0.091672	0.156642	0.044335	0.134321	0.040602	0.029746	0.043936	0.047765	0.046649	0.087371
METABAT1_228	0.037079	0.018459	0.069543	0.034189	0.012693	0.050569	0.016232	0	0.017429	0.016557	0	0.02293
METABAT1_236sub	1.28841	1.39086	1.7442	1.40196	1.10609	1.66104	1.09561	1.56394	1.82736	0.952023	1.45865	1.74616
METABAT1_243sub	0.10008	0.103602	0.123459	0.120598	0.111959	0.13943	0.072501	0.103935	0.088404	0.073746	0.118614	0.099582
METABAT1_244	0.64958	2.24665	1.17397	0.709574	1.92212	1.14115	0.896733	0.599866	0.279124	0.965852	0.641202	0.359851
METABAT1_246	0.45612	0.422586	0.412149	0.448091	0.328892	0.50483	0.644834	0.614332	0.489175	0.697264	0.633029	0.574372
METABAT1_249	0.012833	0.015314	0.02286	0.016895	0.013221	0.015335	0.020646	0.017722	0.02206	0.023946	0.022427	0.027575
METABAT1_251	0.552664	0.974704	1.77027	0.485287	0.830578	2.18219	0.694394	0.610312	0.574247	0.631489	0.710191	0.929854
METABAT1_253	0.105001	0.066714	0.033752	0.149136	0.062127	0.057013	0.122657	0.05177	0.053589	0.141204	0.064071	0.114409
METABAT1_255	0.022769	0.858941	0.154101	0.027253	0.731185	0.219508	0.030738	0.135523	0	0.031092	0.135463	0
METABAT1_258sub	0.112165	0.011599	0.025749	0.092072	0.014414	0.025423	0.067033	0.02287	0.009023	0.056524	0.026504	0.009432
METABAT1_272	0.016988	0.044015	0.031171	0.015614	0.034926	0.029067	0.063396	0.128401	0.109433	0.059362	0.131448	0.112711
METABAT1_280	0.023515	0.026113	0.042432	0.013302	0.016147	0.025017	0.038936	0.058687	0.032823	0.02607	0.050919	0.030647
METABAT1_283	0.024324	0.009627	0.010071	0.026251	0.010781	0.013416	0.0332	0.01112	0.015189	0.030895	0.008232	0.015444
METABAT1_284	0.357896	0.460599	0.288313	0.344016	0.397254	0.357187	0.209911	0.114816	0.18378	0.230507	0.138936	0.266009
METABAT1_286sub	0.052873	0.026783	0.027196	0.056747	0.02473	0.032766	0.026346	0.030724	0.03438	0.027021	0.037994	0.036475
METABAT1_287	0.294501	0.278152	0.478786	0.270026	0.256313	0.590765	0.059355	0.030732	0.116983	0.059864	0.036636	0.126973
METABAT1_28sub	0.197067	0.103819	0.2237	0.199876	0.1015	0.156469	0.13727	0.108739	0.123447	0.154852	0.135927	0.134424
METABAT1_296	0.026114	0.021965	0.014646	0.033597	0.019225	0.025788	0.031115	0.032833	0.029774	0.03402	0.033353	0.033283
METABAT1_301	0.048914	0	0	0.054751	0	0	0.034538	0	0	0.03556	0	0
METABAT1_30sub	0.014508	0.01533	0.015371	0.014703	0.012954	0.020149	0.018798	0.020047	0.014204	0.016728	0.022445	0.016364
METABAT1_311sub	0.050341	0.040565	0.035708	0.047954	0.03184	0.032236	0.099387	0.050478	0.057254	0.091779	0.056618	0.050983
METABAT1_317	0.027886	0.016846	0.045913	0.022128	0.015195	0.024086	0.025183	0.036815	0.051555	0.025632	0.038047	0.058461
METABAT1_319	0.029701	0.026316	0.030891	0.019786	0.033599	0.029224	0.024945	0.027745	0.038862	0.029077	0.033997	0.038054
METABAT1_31sub	0.0947	0.055064	0.066066	0.069524	0.055919	0.057011	0.07655	0.080652	0.05778	0.067666	0.075324	0.093624
METABAT1_320	0.032668	0.01677	0.012037	0.032503	0.01223	0.014983	0.026298	0.010994	0.011338	0.027436	0.012591	0.015117
METABAT1_322sub	0.086745	0.112859	0.060343	0.093629	0.104254	0.084843	0.10337	0.110637	0.03001	0.105291	0.123419	0.048207
METABAT1_324	0.02442	0.025087	0.017749	0.027536	0.02402	0.022442	0.054359	0.042876	0.06239	0.043779	0.035541	0.040427
METABAT1_329sub	0.012384	0.009431	0.024712	0.013043	0.011245	0.011624	0.016946	0.016908	0.022371	0.017452	0.019335	0.018469
METABAT1_336sub	0.011171	0	0.011772	0.008986	0	0.012041	0.011393	0	0.010582	0.010792	0	0.024599
METABAT1_341sub	0.118176	0.095019	0.090974	0.108301	0.121597	0.09202	0.143223	0.226163	0.183066	0.15186	0.241185	0.164111
METABAT1_346	0.011885	0	0.023524	0.007639	0	0.023579	0.015279	0	0.011097	0.016841	0	0.046198
METABAT1_350sub	0.150562	0.2193	0.174373	0.127175	0.211153	0.172189	0.15767	0.171979	0.176873	0.15328	0.174069	0.163739
METABAT1_353sub	0.051559	0.074911	0.043384	0.075613	0.060535	0.0687	0.104063	0.117699	0.122021	0.112035	0.119114	0.132824
METABAT1_357sub	0	0.012815	0.010486	0	0.016931	0.008376	0.01621	0.028636	0.042428	0.017396	0.039941	0.04317
METABAT1_358	0.010042	0.015309	0.009696	0.016218	0.013316	0.015165	0.017368	0.021939	0.021116	0.018846	0.023142	0.023834
METABAT1_36sub	0.060192	0.064469	0.068217	0.051332	0.056823	0.03543	0.048718	0.085874	0.072051	0.043927	0.086698	0.100359
METABAT1_370	0.098896	0.113381	0.091586	0.09883	0.103855	0.117365	0.140901	0.195593	0.174411	0.140466	0.199516	0.198864
METABAT1_372	0	0.061077	0.0167	0	0.05254	0.027131	0	0.128745	0.047666	0	0.130985	0.0467
METABAT1_399	0.018477	0.017141	0.008531	0.019508	0.023434	0.014257	0.016302	0.015563	0	0.019116	0.021459	0
METABAT1_406sub	0	0	0	0	0	0	0.049157	0.011993	0	0.037243	0.00783	0
METABAT1_408	0.027993	0.017938	0	0.028541	0.015936	0.011206	0.009258	0.013221	0.014743	0.010406	0.015399	0.019093
METABAT1_409	0.053728	0.139765	0.358368	0.048747	0.1627	0.385595	0.773412	0.207454	0.592718	0.671789	0.193314	0.52765
METABAT1_419	0.231491	0.151806	0.133207	0.22595	0.131043	0.134568	0.072281	0	0	0.064098	0	0
METABAT1_42	0.098152	0.009858	0.111851	0.097135	0.009205	0.064473	0.017402	0	0.059473	0.018924	0	0.060541
METABAT1_430sub	0	0	0	0	0.00875	0	0.103178	0.147625	0.092689	0.099199	0.132637	0.082997
METABAT1_450sub	0.131852	0.183958	0.112514	0.114426	0.273587	0.108562	0.401691	0.516501	0.198211	0.35175	0.378167	0.207134
METABAT1_451	0.740915	0.079438	0.301883	0.616373	0.127324	0.254898	0.084868	0.388327	0.05735	0.077898	0.274632	0.065615
METABAT1_471sub	0.039894	0.128739	0.257689	0.034091	0.273873	0.20187	0.093857	0.281207	0.106394	0.078817	0.204995	0.133124
METABAT1_475	0	0.010117	0	0	0.009312	0	0.040362	0.130062	0.107825	0.033902	0.127608	0.116299
METABAT1_476sub	0	0.048057	0.015263	0	0.072816	0.0206	0.109654	0.17634	0.056102	0.103606	0.149808	0.056835
METABAT1_477	0	0	0	0	0	0	0.669949	0.125079	0.141239	0.603282	0.105569	0.147512
METABAT1_479	0	0	0	0	0	0	0.077968	0.060834	0.070034	0.054583	0.046587	0.073547
METABAT1_483	0.014362	0.06356	0.046199	0.014265	0.064581	0.068193	0.078636	0.056034	0.048511	0.077456	0.054496	0.054297
METABAT1_494	0.046229	0.043942	0.078351	0.039998	0.054166	0.077228	0.090011	0.102625	0.190663	0.083413	0.089656	0.211637
METABAT1_50	0.01488	0.011482	0.133349	0.01628	0.011974	0.072538	0.087521	0.030868	0.124426	0.089151	0.030313	0.117188
METABAT1_51sub	0.01372	0.025504	0.010087	0.032034	0.040188	0.025008	0.053509	0.047044	0.088058	0.086216	0.06482	0.056353
METABAT1_57sub	0.205505	0.112279	0.284738	0.13533	0.088724	0.122548	0.193612	0.170125	0.15692	0.155313	0.171224	0.211001
METABAT1_62sub	0	0.009151	0	0	0.00748	0.006938	0.040543	0	0.016835	0.042146	0.006508	0.045902
METABAT1_72sub	0.022429	0.023673	0.011936	0.018054	0.017308	0.013121	0.023186	0.030062	0.023935	0.021862	0.032977	0.031394
METABAT1_78	0.042723	0.009671	0.022223	0.052867	0.007987	0.028138	0.262934	0.082823	0.162608	0.267876	0.088845	0.167251
METABAT1_79	0.039302	0.04098	0.057322	0.049528	0.042793	0.041738	0.050703	0.066292	0.065229	0.056116	0.072933	0.070457
METABAT1_87	0.024564	0.045032	0.02604	0.042925	0.038483	0.04771	0.032203	0.062661	0.047859	0.039372	0.068672	0.054881
METABAT1_98	0.027059	0.052697	0.064692	0.019005	0.0608	0.077168	0.067089	0.070321	0.140712	0.079274	0.072014	0.188704
METABAT2_110	0	0	0.007825	0	0	0.010311	0.138148	0	0.077864	0.124527	0	0.059527
METABAT2_111	0.03847	0	0	0.035913	0	0.007118	0.028339	0.041123	0.05756	0.022367	0.041683	0.049197
METABAT2_116	0.30628	1.55346	1.02043	0.352148	1.33138	1.19793	0.330562	0.198627	0.607064	0.308696	0.197674	0.581987
METABAT2_127sub	0.108048	0.092411	0.098066	0.109734	0.100771	0.117525	0.092622	0.085832	0.101984	0.087354	0.092435	0.078594
METABAT2_128sub	0.071542	0.104063	0.13587	0.063181	0.085299	0.094834	0.099606	0.159587	0.148419	0.106436	0.158935	0.136159
METABAT2_12sub	0.080101	0.02483	0.012404	0.081448	0.019564	0.014036	0.009624	0	0	0.009251	0	0
METABAT2_130	0.017039	0.020165	0.039572	0.016723	0.01546	0.037994	0.036349	0.047919	0.032447	0.028675	0.051277	0.050501
METABAT2_131	0.014699	0.058426	0.036052	0.015006	0.067711	0.035282	0.095593	0.099813	0.092942	0.114663	0.142297	0.095513
METABAT2_133	0	0	0	0	0	0	0	0	0	0	0	0
METABAT2_134	0.069029	0.0299	0.093439	0.061065	0.030433	0.08245	0.064936	0.088449	0.04738	0.047607	0.062028	0.046225
METABAT2_136sub	0	0	0	0	0	0	0.051218	0.011585	0.011714	0.058316	0.016987	0.021453
METABAT2_137sub	0.011209	0.01261	0.008311	0.014062	0.01276	0.011323	0.028891	0.030393	0.064374	0.030292	0.031697	0.057011
METABAT2_13sub	0.010435	0	0.009066	0.008744	0	0.008348	0	0.035707	0.027385	0	0.025389	0.032572
METABAT2_140	0.026568	0	0.025235	0.01703	0	0.018805	0.010379	0	0.02798	0.009876	0	0.047952
METABAT2_147sub	0	0	0.009216	0	0	0	0.036929	0.00913	0.011007	0.044036	0.00906	0.011554
METABAT2_149	0.020758	0.051888	0.019248	0.022206	0.044398	0.026739	0.097978	0.157435	0.148097	0.108661	0.193508	0.213642
METABAT2_159	0.043913	0.026304	0.015498	0.053742	0.027124	0.02341	0.057995	0.04142	0.029544	0.066591	0.050002	0.037004
METABAT2_160sub	0.098453	0.075483	0.102287	0.065759	0.064477	0.044926	0.114074	0.154201	0.132913	0.094227	0.143422	0.174365
METABAT2_163	0.276266	0.482292	0.38876	0.141209	0.235638	0.22412	0.450314	0.353516	0.324906	0.511482	0.500892	0.470647
METABAT2_169	0	0	0	0	0	0.080276	0.071324	0.01422	0	0.075255	0.016253	0
METABAT2_16sub	0	0.062063	0.015725	0	0.062371	0.011669	0.246302	0.832615	0.779927	0.249374	0.838635	0.795142
METABAT2_188	0.045562	0.030441	0.03132	0.04498	0.026953	0.037435	0.052727	0.065314	0.042197	0.052522	0.067524	0.04329
METABAT2_190	0.024254	0.373664	1.972	0.032373	0.427926	2.16695	0.300736	0.126934	0.167318	0.300418	0.114912	0.147589
METABAT2_196sub	0	0.014517	0	0	0.013975	0	0	0.10864	0.031203	0	0.096583	0.019086
METABAT2_210	0.159244	0.068481	0.254399	0.075633	0.033092	0.077707	0.039387	0.02733	0.008306	0.033346	0.030274	0.015127
METABAT2_226sub	0	0	0	0	0	0	0.147457	0.169867	0.222303	0.145	0.17699	0.195619
METABAT2_229	0.05367	0.063095	0.061656	0.055687	0.072522	0.065043	0.160775	0.194206	0.186443	0.182162	0.193664	0.17702
METABAT2_232	0.015058	0.012909	0.015942	0.013401	0.011093	0.019015	0.045563	0.024637	0.029242	0.04463	0.025604	0.02909
METABAT2_240sub	0	0.016692	0.016576	0	0.013646	0.01052	0.013009	0.078554	0.053844	0.01807	0.100356	0.075369
METABAT2_243	0.20259	0.318701	0.247406	0.160236	0.269834	0.240219	0.054068	0.184905	0.113247	0.036102	0.104242	0.073883
METABAT2_24	0	0	0.009235	0	0	0.01008	0.013868	0	0	0.015565	0.014577	0
METABAT2_261sub	0.036598	0.015097	0.045006	0.077229	0.017037	0.019063	0.025851	0.026977	0.046059	0.026975	0.028389	0.034507
METABAT2_26sub	0.070192	0.010625	0.09423	0.051744	0.008586	0.070901	0.028098	0.01072	0.028718	0.022531	0.012584	0.047352
METABAT2_275sub	0	0	0	0	0	0	0	0.092982	0.061921	0	0.102985	0.063455
METABAT2_290sub	0	0.019371	0.038153	0	0.017086	0.035586	0	0.070955	0.028043	0	0.060257	0.036534
METABAT2_293	0.019453	0.010983	0.008646	0.016534	0.013344	0.01028	0.035425	0.023378	0.027083	0.060838	0.037077	0.03569
METABAT2_294	0.022703	0.044836	0.029598	0.021697	0.036312	0.020751	0.04485	0.030938	0.046439	0.045261	0.035973	0.069925
METABAT2_298sub	0.011547	0.01931	0	0.009629	0.021233	0.010519	0.020092	0.027597	0.023635	0.014955	0.027354	0.034026
METABAT2_299	0.025881	0.012249	0.046922	0.020255	0.021689	0.027098	0.04784	0.030255	0.071231	0.048496	0.030197	0.032248
METABAT2_305sub	0.07447	0.056408	0.037109	0.065409	0.056891	0.036452	0.128703	0.094729	0.075006	0.127032	0.077851	0.083703
METABAT2_309sub	0.063515	0.067519	0.042662	0.076458	0.06041	0.059595	0.130578	0.092544	0.111569	0.135458	0.094021	0.105918
METABAT2_313	0	0.022684	0.03676	0	0.037699	0.030098	0.010415	0.15365	0.012675	0	0.128922	0.013586
METABAT2_321sub	0.036776	0	0	0.041451	0	0	0.279536	0.015125	0.015216	0.249757	0.017101	0.016067
METABAT2_333sub	0.030154	0.044167	0.029205	0.038596	0.040179	0.040908	0.04537	0.054102	0.055948	0.049207	0.060653	0.05588
METABAT2_334	0.010536	0.021995	0.017906	0.007981	0.017916	0.016139	0.013261	0.049373	0.013544	0.01123	0.049617	0.016364
METABAT2_342sub	0.070076	0.061521	0.053298	0.067926	0.048308	0.0627	0.057074	0.03092	0.047377	0.058295	0.034346	0.061764
METABAT2_357	0.009421	0.024624	0.019996	0.008788	0.022137	0.024311	0.011472	0	0.020567	0.011416	0.006384	0.019724
METABAT2_361	0.04284	0.040446	0.045145	0.044366	0.038167	0.040407	0.062427	0.067269	0.078166	0.058103	0.062482	0.06813
METABAT2_368sub	0	0.03899	0.042398	0	0.03774	0.049254	0	0	0	0	0	0
METABAT2_374sub	0.039343	0.046344	0.070019	0.03717	0.036942	0.044072	0.052015	0.062282	0.063378	0.057122	0.064608	0.074997
METABAT2_375sub	0	0.010153	0.017801	0	0.008379	0.01372	0.036968	0	0.013921	0.042094	0	0.018648
METABAT2_384sub	0	0	0	0	0	0	0	0.010783	0	0	0.013336	0
METABAT2_387	0.013314	0.034684	0.01316	0.036591	0.030925	0.034965	0.040697	0.041442	0.05091	0.051284	0.050572	0.064627
METABAT2_390	0.027021	0.03303	0	0.027483	0.028987	0	0.017923	0.013641	0	0.014382	0.01533	0
METABAT2_3	0.157892	0.139359	0.16616	0.161986	0.151309	0.162806	0.07724	0.077208	0.052525	0.070316	0.084569	0.045806
METABAT2_405	0.044121	0.057092	0.042371	0.028702	0.078369	0.033075	0.025621	0.022114	0.029269	0.032107	0.030848	0.023703
METABAT2_406sub	0.025378	0.055669	0.083776	0.026753	0.076789	0.063756	0.019187	0.396952	0.082783	0.017285	0.270522	0.10556
METABAT2_416	0.238215	0.047037	0.233785	0.219415	0.105382	0.103934	0.41519	0.238371	1.83949	0.334536	0.15697	0.656374
METABAT2_418	0.204324	0.033568	0.036617	0.132537	0.027222	0.030772	0.100141	0.029507	0.031999	0.0692	0.02539	0.023258
METABAT2_424sub	0	0	0	0	0	0	0	0	0	0	0	0
METABAT2_430	0.048279	0.025615	0.017548	0.055098	0.022053	0.019437	0.08879	0.063027	0.053398	0.094451	0.067574	0.060062
METABAT2_433sub	0.040466	0.035152	0.031842	0.038631	0.035082	0.032608	0.034848	0.06342	0.056671	0.030676	0.060354	0.045098
METABAT2_439	1.12106	0.416043	0.595167	1.10502	0.511694	0.645186	1.69209	0.745618	0.815324	1.56158	0.608507	0.874758
METABAT2_444	0.550791	0.370429	0.594895	0.480039	0.384352	0.278887	0.544011	0.506713	0.749783	0.557714	0.546799	0.760232
METABAT2_448	0.043265	0	0.013326	0.053347	0	0.019756	0.016489	0.010326	0.017088	0.017769	0.011576	0.017716
METABAT2_451sub	0	0.078727	0	0.01007	0.083267	0	0	0.015346	0	0.008688	0.015242	0
METABAT2_455sub	0.017337	0.016419	0.013099	0.016095	0.016524	0.007656	0.613478	0.087684	0.278818	0.636161	0.093256	0.325831
METABAT2_456sub	0	0	0	0	0	0	0	0	0	0	0	0
METABAT2_459sub	0.037858	0.049773	0.042357	0.040903	0.040147	0.044464	0.070799	0.086628	0.087557	0.066832	0.079389	0.085303
METABAT2_461sub	0.042958	0.025367	0.039678	0.046003	0.02138	0.05413	0.046572	0.012336	0.031459	0.051833	0.014067	0.045054
METABAT2_470	0.109927	0.047883	0.044889	0.103602	0.032347	0.055155	0.051944	0.038308	0.029048	0.051419	0.067221	0.068572
METABAT2_477sub	0.153485	0.084609	0.09412	0.143131	0.076605	0.110983	0.12101	0.176195	0.174999	0.123973	0.192709	0.19924
METABAT2_479	0.010205	0	0.009024	0.01015	0	0.011384	0.055692	0	0.013821	0.052069	0.007739	0.022424
METABAT2_480	0.046642	0.04986	0.037295	0.054565	0.049039	0.052376	0.081266	0.080905	0.08746	0.085603	0.093022	0.084781
METABAT2_483	0.326844	1.89144	1.07953	0.289928	1.48379	0.986809	2.22517	2.5028	2.6337	2.0567	2.80309	2.10675
METABAT2_485	0.078814	0.108475	0.075522	0.108971	0.093452	0.112965	0.098317	0.135305	0.123618	0.111715	0.157729	0.152086
METABAT2_48sub	0.029911	0.034099	0.036984	0.029436	0.029907	0.034926	0.043495	0.059025	0.053479	0.041593	0.05992	0.053689
METABAT2_495sub	0.009331	0	0	0.009865	0.008919	0	0.0506	0.023643	0.026132	0.052765	0.026743	0.025731
METABAT2_506	0.029256	0.02631	0.066037	0.031773	0.0296	0.030451	0.047389	0.050673	0.063296	0.052929	0.060094	0.053247
METABAT2_510sub	0.048694	0.046572	0.025711	0.042797	0.046349	0.033047	0.04402	0.053616	0.044698	0.044866	0.056268	0.048247
METABAT2_512sub	0.021259	0.023889	0.018982	0.024839	0.026989	0.02217	0.041688	0.033216	0.043653	0.042017	0.031701	0.03994
METABAT2_54	0.081067	0.096381	0.108837	0.084053	0.088744	0.092071	0.133891	0.1465	0.160013	0.140399	0.161318	0.14904
METABAT2_62	0.093779	0.098425	0.085176	0.103311	0.114053	0.102647	0.327544	0.536175	0.421346	0.298235	0.462766	0.403494
METABAT2_6	0.386793	0.196999	0.229796	0.490649	0.158443	0.408871	0.262025	0.244898	0.088463	0.30564	0.298278	0.140448
METABAT2_71	2.67492	4.24899	2.16288	3.36378	3.69518	3.36021	3.5618	4.67285	4.60838	3.93001	5.04183	5.34004
METABAT2_73	0.243862	0.088512	0.083795	0.221581	0.084042	0.082471	0.087418	0.028895	0.056016	0.08916	0.028726	0.056069
METABAT2_77sub	0.125741	0.096327	0.081843	0.122248	0.097676	0.098469	0.142093	0.192092	0.153739	0.15172	0.205231	0.220941
METABAT2_78	0.073494	0.084851	0.125194	0.06446	0.061858	0.101299	0.059836	0.083038	0.087361	0.062613	0.092843	0.148765
METABAT2_79sub	0.024473	0.015794	0.015668	0.020598	0.021157	0.012868	0	0.075184	0.010946	0	0.05957	0.012483
METABAT2_80sub	0.020394	0.134911	0.037844	0.023539	0.113168	0.048229	0.023962	0.049555	0.016786	0.025238	0.052467	0.021158
METABAT2_88sub	0.103887	0.019202	0.139724	0.074393	0.025376	0.150969	0.098583	0.009486	0.045051	0.108	0.009163	0.086748
METABAT2_8sub	0.033908	0.014951	0.017884	0.02875	0.014915	0.016047	0.045881	0.01761	0.025495	0.040773	0.016393	0.023017

## Sheet: Table S8
Expression of genes for methanogenesis, carbon assimilation, energy conservation, ions transport and osmoprotectants biosynthesis for methanogens. The outcome of differential expression analysis performed with DESeq (log2FC and p-value) was reported for two comparison: The symbol "I" denotes log2FC/p-value before and after the initial shock, whereas "II" is used to signify the log2FC/p-value befo…
	Methanoculleus bourgensis MX4				Methanoculleus sp. MA7				Methanosarcina flavescens MX5				Methanothrix sp. MA6
gene	log2FC_I	pvalue_I	log2FC_II	pvalue_II	log2FC_I	pvalue_I	log2FC_II	pvalue_II	log2FC_I	pvalue_I	log2FC_II	pvalue_II	log2FC_I	pvalue_I	log2FC_II	pvalue_II
fdh	-0.20823	1	0.388849	1	-0.493846	0.737841	0.488273	1
fwd	-0.271322	0.943214	0.734855	0.786283	0.246178	0.895696	0.677152	0.730868	-0.142572	0.919024	0.548079	0.894577	0.016116	1	-0.107474	0.991581
ftr	-0.168528	1	-0.399715	1	-0.443461	1	-0.654554	1	-0.03545	1	0.334658	1	0.415891	1	-0.38182	1
mch	-0.168365	1	-0.555966	1	-0.321119	1	-0.161287	1	-0.055314	1	1.23581	0.748945	0.004527	1	0.984638	1
hmd/mtd	0.715071	1	-0.277437	1	1.32086	0.511205	-1.03261	0.945449	-0.438099	1	0.342517	1	0.004519	1	1.26004	0.725539
mer	2.2849	0.165316	-0.477383	1	3.42405	0.017227	-1.69531	0.4943	-0.378309	1	0.967527	1	0.004506	1	0.312385	1
frh	0.251857	1	0.183786	1	1.04909	0.741116	-0.675188	0.992776	-0.272439	0.860211	0.436926	0.929669	0.004523	1	-0.185852	1
acs	-0.031604	1	-0.062479	0.619889	0.403535	1	1.83838	0.500082	-0.218221	1	0.088631	1	-0.351751	0.998242	-0.164492	0.408388
ackA									-0.438968	1	-0.430229	1
pta									0.017652	1	-0.154368	1
cdhAB									-0.193106	0.974922	0.537635	1	-0.203007	1	0.703448	1
cdhCDE	0.873697	0.881303	-1.34667	0.59572					1.02974	0.631875	0.388761	1	0.359572	0.868424	1.33668	0.754982
mtr	0.392255	0.901424	0.63795	1	0.719454	1	-0.710791	1	0.61546	0.750646	0.180779	1	0.192332	0.939474	0.105293	0.98366
mcr	0.947748	0.747514	0.132072	0.902221	2.1721	0.200365	-1.36909	0.888391	1.44944	0.52919	-0.172076	1	0.239676	0.970558	0.084048	1
mvh	0.221928	1	-0.597842	1	0.231469	1	0.150748	1
hdrA1B1C1									0.211697	1	-1.325	0.539984
hdrA2B2C2	-0.569385	1	1.08144	0.460757	0.569695	0.777724	1.05738	0.622664	0.488822	0.875098	0.680374	1	0.248251	1	-0.761322	1
fpo									0.159695	0.980208	-0.372681	0.976423	0.181266	0.953173	-0.093378	1
mnh	0.064937	1	-0.816146	1	0.035795	1	0.604908	0.721132
eha	0.305118	0.863214	0.387234	1	0.050987	1	0.350328	0.974431
ehb					0.207237	1	-1.17048	0.70067
ech	-0.11386	0.984047	1.13167	0.562486	0.167921	0.956878	1.14802	0.597697	0.119653	0.870544	-0.176549	1
vho									0.234582	0.672084	-0.01403	1
ATPV	0.061046	0.941219	0.365989	0.957498	0.043947	0.897276	0.358562	0.997292	0.558407	0.868692	0.201729	0.97278	0.222434	0.934974	0.190797	1
nha
nhaP2	-0.17931	1	0.20532	1	-0.33349	1	0.090962	1					0.0045	1	0.172692	1
TC.CPA1
TC.CPA2	0.346702	1	0.230201	1	0.241348	1	-0.34481	1	0.222997	1	-1.07262	0.923281
trk/ktr	-0.06128	1	-0.55998	0.880363	-0.49846	1	0.428571	1	0.814458	0.875909	0.730458	0.929639	0.004548	1	0.916699	0.940893
mscL									1.21865	0.85498	-1.08212	0.928992	0.004495	1	-0.39854	1
mscS					-0.4207	1	-0.45097	1
kefBG	-0.18739	1	0.379491	1	0.241348	1	-0.34481	1
glyA	0.42499	1	1.40795	0.088865	0.424176	1	1.24187	0.411691	-1.56194	0.617189	1.61441	0.426285	0.004513	1	-0.48441	1
grd
GLDC
gcvT
gcvH
lpl	0.599685	1	-0.01202	1	0.598046	1	-0.64805	0.703368	0.313246	0.443797	-0.57958	1	-1.57803	0.608398	1.26766	0.696813
GOGAT	0.471531	1	0.21826	1	1.01785	0.736768	-0.50701	1	0.247683	1	-0.53221	1	0.41746	1	-0.77502	1
GDH									-0.80349	0.78227	-1.29569	0.567666	0.004495	1	1.08345	0.895961
glnA	0.053708	1	0.410087	1					0.270406	1	0.433569	1	0.004485	1	0.146546	1
ablB	0.425551	1	1.44402	0.214732	0.670513	1	2.90389	4.57e-05
betT	-0.50592	1	1.73069	0.156888
opuA
opuB
opuC
proVWX	-0.11161	1	4.64631	0	-0.35071	1	4.98918	1.55e-08	-0.21549	1	2.19833	0.161717
nuo									-0.06498	1	-0.36266	1
rnf													0.004515	1	-0.43737	0.780042

## Sheet: Table S9
Expression of genes involved in ions transport and in the osmoprotectants biosynthesis for bacterial MAGs with FPK above 100. The outcome of differential expression analysis performed with DESeq (log2FC and p-value) was reported for two comparison: The symbol "I" denotes log2FC/p-value before and after the initial shock, whereas "II" is used to signify the log2FC/p-value before and after the subs…
	Syntrophosphaera sp. MB180				Sphaerochaeta sp. MA336				Pelotomaculaceae sp. MB108				Propionibacteriaceae sp. MA198				Desulfomonilia sp. MA190				Sphaerochaeta sp. CO297				Aminivibrio sp. MX317				Cloacimonadaceae sp. MX139
gene	log2FC_I	pvalue_I	log2FC_II	pvalue_II	log2FC_I	pvalue_I	log2FC_II	pvalue_II	log2FC_I	pvalue_I	log2FC_II	pvalue_II	log2FC_I	pvalue_I	log2FC_II	pvalue_II	log2FC_I	pvalue_I	log2FC_II	pvalue_II	log2FC_I	pvalue_I	log2FC_II	pvalue_II	log2FC_I	pvalue_I	log2FC_II	pvalue_II	log2FC_I	pvalue_I	log2FC_II	pvalue_II
nha													-0.611622	1	0.205568	1									0.810576	0.657779	-0.75853	0.674628
nhaP2	0.11765	1	-0.366527	1													-0.645342	1	0.069386	1									-0.81587	1	0.054283	1
TC.CPA1	0.450694	1	1.87893	0.253559									0.00109	1	-0.298191	1	-0.645342	1	0.069386	1									0.236387	0.851903	0.554493	0.969983
TC.CPA2									-0.205663	1	0.00895	1													0.203921	1	-0.146719	1
trk/ktr	-0.464713	0.855592	0.141982	1	-0.108769	1	0.143298	1	0.172718	1	-0.472341	0.978504	-1.01147	0.879235	0.2369	1	-0.209775	1	0.404408	1	0.2775	1	0.067172	1	-0.057996	1	-1.07287	0.651914	1.75302	0.362779	0.50983	1
mscL					-1.04184	0.935851	-0.592099	1					0.323801	1	-1.67814	0.20746	1.06049	0.913433	0.500008	1	-0.876409	1	-0.67802	1
mscS	0.544828	0.75786	-3.51361	0.001318					0.673785	1	0.043877	1					0.129454	1	-0.019414	1	-0.560205	1	-0.461607	1					-0.525454	0.773492	0.228538	0.291605
kefBG
glyA	-0.940536	0.918314	-0.864153	0.885907	0.803153	1	-1.20073	0.698017	0.351858	1	1.12079	0.811106	0.071289	1	-0.134673	1					0.186054	1	-0.560393	1	-0.422047	0.9609	0.068662	1	-0.334472	1	-0.401104	1
grd																									0.367088	0.885023	1.66508	0.320822
GLDC	0.478098	1	1.73629	0.195162	0.856773	1	-0.785309	1									0.778267	1	-0.201521	1	0.394896	1	-0.37627	1	0.224941	1	-1.495	0.268263	-0.61956	1	0.145986	1
gcvT	0.221126	1	-2.20845	0.050506	-0.754045	1	1.51927	0.513228					0.169758	1	-0.032977	1	0.444995	1	-0.5126	1	0.380856	1	1.46929	0.595599	0.557214	1	-1.45822	0.256908	-1.09125	0.888652	-0.53318	1
gcvH	0.43342	1	-2.49183	0.01308	-0.781235	1	-0.668566	1									1.05626	0.937197	0.396465	1	-0.025482	1	-1.19777	0.740028	-0.448212	1	-2.24726	0.0375144	-0.711278	1	-2.52588	0.019588
lpl	-0.402627	1	-1.37458	0.560714	0.644579	0.985764	0.200805	1					-0.038417	1	0.229249	1	0.368177	1	0.344198	1	0.389272	1	0.016386	1	0.074827	1	-0.54087	0.693181	-0.889576	1	-0.361404	1
GOGAT	0.424452	1	0.050154	1	0.505949	1	0.570686	1	0.595135	1	-2.53863	0.5	0.353396	1	0.460281	1	-0.271309	1	-0.730808	0.666667	0.764223	1	1.12501	0.824104					-0.704338	1	-0.634095	1
GDH	-0.46144	1	0.058132	1	0.52336	1	3.75434	9.30151e-07	-1.35419	0.738105	0.96344	1	-0.201266	1	-0.297168	1	0.114939	1	-1.61192	0.474159					0.738083	1	1.74095	0.506234	-0.671605	1	0.712199	0.550224
glnA	-0.335581	1	-2.92616	0.001147	0.62725	1	-0.152349	1	-0.411224	1	-0.166504	0.383618	0.117765	1	0.080707	1	0.032326	1	-0.588915	1	-0.111174	1	0.810192	0.94229		0.489896	1	-1.17439	0.682551	1	0.173519	1
ablB									-0.909895	1	6.34215	1.50274e-13
betT
opuA					1.24731	0.648798	4.6223	6.25201e-08					0.529506	0.960869	0.0498	1					-0.414409	1	5.30601	6.6586e-08	0.507906	1	3.78195	4.29755e-07
opuB					0.444684	1	3.66976	0.00425595					1.15068	0.821105	0.175468	0.875159					1.01293	0.685129	2.6903	0.150915	-0.331806	1	4.04844	2.37337e-07
opuC					-0.251627	1	3.71885	0.00284045					0.752096	1	-0.604576	0.792454					-0.502249	0.963533	3.49322	0.112765	-0.701963	1	3.67308	3.62033e-08
proVWX	0.61042	1	-0.74593	1					0.106578	0.972395	4.19281	0.00035037					0.143076	1	0.863589	0.906692					0.266192	1	4.90807	2.95061e-17	1.00158	0.997746	0.404558	1
nuo	-0.126177	0.974983	1.21096	0.655434	0.076287	1	0.738474	0.842101	0.189923	0.967379	-0.12363	0.787056	0.086386	0.955914	0.19415	0.986993	-0.181074	1	-0.047774	0.987515	0.390107	0.943135	0.809677	0.626503	0.011489	1	0.150856	0.89723	-0.358894	0.897402	0.033602	0.67784
rnf	-0.074116	1	-1.6457	0.456508	0.129015	0.964561	2.55442	0.110678	-0.376734	1	0.872674	1					-0.047263	0.956874	0.860551	0.84354	-0.060632	0.992471	1.68606	0.489875					-0.083014	0.967101	1.13437	0.653651
